# Supplementary material for: Neuron–Glia Interactions in Tuberous Sclerosis Complex Affect the Synaptic Balance in 2D and Organoid Cultures
Source: Cells. 2021 Jan 12;10(1):134. doi: 10.3390/cells10010134 (PMC7826837; doi:10.3390/cells10010134)
Supplement: Supplementary file 1 [file cells-10-00134-s001.zip]

Archive with 5 entries (3 files):
- cells-1019787-supplementary/
- cells-1019787-supplementary/cells-1019787/
- cells-1019787-supplementary/cells-1019787/cells-1019787 FigureS1.pdf
- cells-1019787-supplementary/cells-1019787/cells-1019787Table S1_ RNA seq data.xlsx
- cells-1019787-supplementary/cells-1019787/cells-1019787_original gels.pdf
