# Supplementary material for: Neuron–Glia Interactions in Tuberous Sclerosis Complex Affect the Synaptic Balance in 2D and Organoid Cultures
Source: Cells. 2021 Jan 12;10(1):134. doi: 10.3390/cells10010134 (PMC7826837; doi:10.3390/cells10010134)
Supplement: Supplementary file 1 [file cells-10-00134-s001.zip › cells-1019787-supplementary/cells-1019787/cells-1019787Table S1_ RNA seq data.xlsx]

## Sheet: DEG
Differential gene expression analysis was performed with correcting for gender. When log2Foldchange is >0, the gene is highly expressed in TSC samples compared to controls. Padj column is FDR. Genes with padj<0.05 and absolute log2Foldchange >0.58 should be considered as significant (which have 1 in sig column).
gene	baseMean	log2FoldChange	lfcSE	stat	pvalue	padj	sig
EFEMP1	666.857	2.04941	0.254142	8.06405	7.38081e-16	9.77146e-12	1
BST2	406.303	3.33939	0.454191	7.3524	1.94678e-13	1.28867e-09	1
TLR4	171.177	2.49438	0.372007	6.70521	2.01112e-11	8.87507e-08	1
CPEB2	584.27	-1.8441	0.277833	-6.63744	3.19171e-11	1.05638e-07	1
OSBPL10	442.738	1.31718	0.214546	6.13937	8.28518e-10	2.19375e-06	1
HTR7	99.338	3.13558	0.535802	5.85213	4.85308e-09	1.07083e-05	1
FJX1	227.222	-1.40166	0.240791	-5.82103	5.84849e-09	1.10612e-05	1
IFITM10	234.41	2.89079	0.522059	5.53728	3.07201e-08	5.0838e-05	1
ERRFI1	5528.54	1.29013	0.245124	5.26318	1.41587e-07	0.000198087	1
NETO1	135.311	1.90893	0.363396	5.25302	1.49624e-07	0.000198087	1
BAALC	1668.55	-2.0988	0.403724	-5.1986	2.00792e-07	0.000241662	1
RIMS2	159.754	-1.36297	0.26367	-5.16922	2.35076e-07	0.000259347	1
PMEPA1	1837.46	2.03622	0.407385	4.99827	5.7848e-07	0.000576082	1
KIAA1217	1687.26	1.32005	0.264631	4.98828	6.09196e-07	0.000576082	1
SLIT2	797.916	-1.43359	0.290212	-4.9398	7.82031e-07	0.000690221	1
C11orf9	287.638	1.6896	0.344085	4.91042	9.08821e-07	0.000751993	1
C13orf15	233.337	-3.053	0.629842	-4.84725	1.25184e-06	0.000974892	1
FAM171B	313.472	-1.01133	0.209373	-4.83029	1.36333e-06	0.00100273	1
WWC2	1159.7	0.656887	0.136329	4.81839	1.44723e-06	0.00100841	1
TGFA	86.8989	2.95786	0.627386	4.71458	2.42208e-06	0.00160329	1
TES	496.069	1.39393	0.296531	4.70079	2.59162e-06	0.00163383	1
MCHR1	87.8593	3.29783	0.703301	4.68907	2.74444e-06	0.00165153	1
PADI2	204.278	3.27578	0.703641	4.65548	3.23233e-06	0.00186056	1
NRP2	4819.56	1.02423	0.224576	4.5607	5.09823e-06	0.00281121	1
SIK1	638.68	1.52139	0.334688	4.54569	5.4756e-06	0.00281121	1
PTPRU	863.659	1.5727	0.346109	4.54395	5.52092e-06	0.00281121	1
MIAT	4979.54	-1.25703	0.279772	-4.49305	7.02111e-06	0.00341272	1
ITGA4	931.929	1.48284	0.330463	4.48716	7.21779e-06	0.00341272	1
CNN1	61.8585	2.01232	0.452981	4.4424	8.89619e-06	0.00406126	1
CREB5	263.975	-1.38298	0.313508	-4.41131	1.02746e-05	0.00453419	1
CYS1	68.8835	1.93965	0.441415	4.39417	1.11195e-05	0.00474876	1
LMCD1	943.369	1.98476	0.453458	4.37694	1.20359e-05	0.00490402	1
HMGCS1	5588.16	-0.886524	0.202701	-4.37356	1.22239e-05	0.00490402	1
MMP13	427.819	3.82582	0.879656	4.34923	1.36618e-05	0.00531967	1
AREG	72.3197	3.29791	0.760238	4.33799	1.43791e-05	0.00543902	1
KCNS3	38.6945	2.15066	0.499181	4.30838	1.64453e-05	0.00604776	1
RARRES2	54.8805	4.41837	1.0306	4.28718	1.80954e-05	0.00647473	1
AXIN2	115.128	-1.21283	0.285122	-4.25371	2.10258e-05	0.00732528	1
CTSD	3503.88	0.608913	0.143471	4.24416	2.19409e-05	0.0074481	1
MEGF10	1002.83	2.06489	0.492308	4.19431	2.73704e-05	0.00905891	1
MAP3K5	689.79	1.16394	0.283193	4.11008	3.95526e-05	0.0127716	1
CALB1	764.283	-4.08053	0.997908	-4.08908	4.33079e-05	0.0136513	1
EGLN3	55.2254	2.05926	0.50916	4.04442	5.24536e-05	0.0161496	1
MXRA5	5766.04	1.6803	0.416281	4.03646	5.42627e-05	0.0163269	1
BHLHE40	1340.86	1.11638	0.277311	4.02574	5.6797e-05	0.0167097	1
CSRNP1	99.2614	1.26109	0.314548	4.00921	6.09219e-05	0.0173227	1
OCIAD2	143.634	1.71626	0.428578	4.00453	6.21407e-05	0.0173227	1
TGM2	1010.53	3.37013	0.842319	4.00101	6.30728e-05	0.0173227	1
TRAF5	254.711	0.841123	0.210432	3.99713	6.41144e-05	0.0173227	1
PTGES	162.916	2.0229	0.512021	3.95081	7.78886e-05	0.0201489	1
FLNB	7110.48	0.91945	0.232872	3.9483	7.87067e-05	0.0201489	1
PTPRB	195.945	2.74289	0.694934	3.94699	7.91406e-05	0.0201489	1
UNC5B	1955.92	1.46248	0.376986	3.87941	0.000104711	0.0261266	1
MGC12916	44.9004	1.76199	0.454692	3.87513	0.000106567	0.0261266	1
STXBP2	87.466	2.40501	0.624329	3.85215	0.000117087	0.0276683	1
FAM131B	80.6469	-1.54856	0.402072	-3.85145	0.000117421	0.0276683	1
ANXA3	126.757	1.61977	0.420947	3.84792	0.000119125	0.0276683	1
FGFRL1	1588.83	0.947265	0.247655	3.82493	0.000130809	0.0298582	1
ITGB5	3082.77	1.00001	0.262327	3.81208	0.000137801	0.0309212	1
ZNF521	361.183	-1.0562	0.278925	-3.78667	0.000152679	0.0336886	1
CDC42EP3	2110.75	1.14672	0.303771	3.77497	0.000160029	0.0347316	1
PTPRE	172.916	0.980668	0.26109	3.75605	0.000172618	0.0362754	1
DNAJC22	36.1516	2.62655	0.699468	3.75506	0.000173298	0.0362754	1
RCAN2	161.203	-2.71217	0.723355	-3.74943	0.000177237	0.0362754	1
RAB6B	238.432	-1.51875	0.405212	-3.74804	0.00017822	0.0362754	1
CACNA1C	259.924	-1.90115	0.507735	-3.74438	0.000180843	0.0362754	1
SLC9A7	208.222	1.1948	0.321154	3.72032	0.000198971	0.0393161	1
DYSF	163.259	2.15464	0.581532	3.70512	0.000211293	0.0411368	1
KIAA1755	93.79	2.61585	0.708741	3.69084	0.000223513	0.0428852	1
MATN3	228.46	1.63082	0.445452	3.66105	0.000251179	0.0475052	1
ITGA11	3743.28	1.81139	0.499992	3.62284	0.000291384	0.0543328	0
RASSF10	30.8118	2.58208	0.717455	3.59895	0.000319505	0.0587489	0
KLF10	524.819	0.676912	0.189587	3.57046	0.000356357	0.0646275	0
SYNPO	615.067	1.78042	0.502163	3.54551	0.000391859	0.0701058	0
AMIGO2	340.807	1.52486	0.432612	3.52476	0.000423859	0.0748196	0
EMP2	400.363	0.846952	0.24108	3.51316	0.000442815	0.0771372	0
VWA1	293.616	1.23717	0.354754	3.4874	0.000487747	0.0838609	0
LIF	287.779	1.28563	0.369565	3.47876	0.000503737	0.0851382	0
HS3ST3B1	492.815	1.07569	0.309419	3.47648	0.000508038	0.0851382	0
PLK2	2896.9	1.1533	0.333352	3.45972	0.000540742	0.089486	0
OSR1	32.8334	-2.29905	0.665366	-3.45532	0.00054965	0.0898373	0
EFNB3	343.885	-1.23231	0.359983	-3.42325	0.000618766	0.0999006	0
HLA-DRB5	117.373	-4.36484	1.28365	-3.40034	0.000673009	0.107349	0
COL5A1	25399.7	1.40341	0.415032	3.38144	0.000721076	0.113647	0
ATP1A1	3953.92	0.640099	0.189903	3.37066	0.000749871	0.114847	0
SFRP1	3034.81	1.64785	0.489279	3.36791	0.000757412	0.114847	0
HS3ST3A1	783.958	1.11613	0.33175	3.36437	0.000767188	0.114847	0
ZFP106	1656.11	-0.434468	0.129204	-3.36266	0.00077196	0.114847	0
PODNL1	474.668	1.53035	0.455889	3.35686	0.000788332	0.114847	0
ZNF266	405.576	0.857272	0.255406	3.35651	0.00078934	0.114847	0
HSPB8	66.6128	2.09536	0.624681	3.35429	0.000795702	0.114847	0
MMP11	618.732	1.08724	0.324562	3.34987	0.0008085	0.114847	0
LDLRAD3	271.869	-0.717836	0.214393	-3.34823	0.000813303	0.114847	0
SUSD5	67.148	-1.24175	0.37095	-3.3475	0.000815439	0.114847	0
SMAD7	160.207	1.07478	0.322755	3.33001	0.000868433	0.121023	0
CDKN2B	212.483	1.01029	0.303913	3.32426	0.000886537	0.122259	0
MFSD6	99.6789	1.51432	0.457341	3.31113	0.000929194	0.126743	0
ST7L	195.229	-1.36485	0.412538	-3.30843	0.000938197	0.126743	0
ATP1A2	480.97	-3.08986	0.93537	-3.30335	0.000955357	0.127757	0
PODN	106.071	1.52387	0.465552	3.27326	0.00106314	0.140749	0
BCAM	570.696	1.53534	0.471689	3.25499	0.00113394	0.148637	0
LIMS1	2018.12	0.666041	0.205659	3.23856	0.00120134	0.154834	0
TM6SF1	81.7596	1.27775	0.394637	3.23778	0.00120462	0.154834	0
TFAP2A	311.959	1.49402	0.462985	3.22693	0.00125128	0.157985	0
ADAM19	1877.45	0.823451	0.255339	3.22494	0.00125999	0.157985	0
TEX2	573.192	-0.579456	0.179743	-3.22381	0.00126498	0.157985	0
SRF	724.088	0.539024	0.16734	3.22113	0.00127687	0.157985	0
CHAC1	141.728	1.44158	0.448763	3.21234	0.00131658	0.160578	0
HOXD4	44.2785	1.59389	0.496363	3.21114	0.00132208	0.160578	0
STK17A	1028.12	0.836549	0.261141	3.20344	0.00135796	0.161294	0
NPR3	98.8863	-2.05952	0.643012	-3.20293	0.00136037	0.161294	0
MOXD1	915.575	-1.06891	0.333908	-3.20121	0.00136853	0.161294	0
WNT2B	91.5022	-3.12893	0.977946	-3.19949	0.0013767	0.161294	0
PRSS35	102.071	-3.0931	0.972011	-3.18216	0.00146181	0.169763	0
LBH	224.046	1.21759	0.383757	3.17282	0.00150965	0.173794	0
KITLG	402.976	-1.42237	0.451293	-3.15177	0.00162283	0.185212	0
SYT12	48.0034	2.5524	0.810857	3.14778	0.00164514	0.186154	0
FAM20C	2543.04	1.1715	0.372626	3.14389	0.00166716	0.187046	0
AFF3	1086.31	-1.02017	0.32478	-3.14112	0.00168302	0.18724	0
FAM101B	686.79	0.616859	0.198463	3.10818	0.00188245	0.207056	0
LOC100287216	45.0789	1.31917	0.424631	3.10662	0.00189242	0.207056	0
ECHDC2	82.2465	2.27584	0.733328	3.10344	0.00191284	0.207575	0
SERTAD4	279.349	1.32597	0.428719	3.09285	0.00198243	0.212798	0
SETD6	50.6737	-1.23289	0.39883	-3.09125	0.00199313	0.212798	0
GATA3	92.0956	3.04187	0.985227	3.08748	0.00201862	0.21371	0
TAGLN	2043.44	0.861049	0.279224	3.08373	0.00204426	0.21371	0
PPAP2B	470.226	-0.84517	0.274219	-3.08209	0.0020555	0.21371	0
SCUBE2	434.115	-3.24256	1.05302	-3.0793	0.00207491	0.21371	0
SFRP4	585.201	1.66671	0.54145	3.07823	0.00208238	0.21371	0
TGFB2	898.822	1.00052	0.325964	3.06943	0.00214471	0.218414	0
ARHGEF3	376.709	1.31799	0.430037	3.06484	0.00217789	0.2201	0
COL8A2	437.832	2.45532	0.802893	3.05809	0.0022275	0.223408	0
BAMBI	104.576	1.32824	0.435562	3.04949	0.00229228	0.2278	0
MDFI	918.15	0.922387	0.302646	3.04774	0.0023057	0.2278	0
TPM1	5671.61	0.857476	0.281578	3.04525	0.00232484	0.227989	0
BMP1	1473.33	0.607262	0.19962	3.04209	0.00234945	0.228708	0
COL12A1	11740.7	2.37258	0.783114	3.02968	0.00244816	0.235446	0
AMPH	148.414	-1.27658	0.421464	-3.02893	0.00245423	0.235446	0
ZIC4	361.612	-2.23071	0.740518	-3.01237	0.00259217	0.24689	0
ANKRD1	304.792	1.33819	0.445234	3.00558	0.00265075	0.250339	0
SCNN1A	156.288	2.43399	0.810756	3.00212	0.00268103	0.250339	0
LOC388796	119.571	1.10924	0.369542	3.00166	0.00268511	0.250339	0
PTPLB	274.912	1.05611	0.35244	2.99656	0.00273049	0.2521	0
MEST	5307.55	1.16631	0.389385	2.99526	0.00274208	0.2521	0
FAM113B	25.9297	1.47962	0.496922	2.97758	0.00290535	0.265268	0
C9orf125	105.271	-1.21136	0.407406	-2.97334	0.00294576	0.265482	0
ME1	324.992	-0.869789	0.292782	-2.97078	0.00297048	0.265482	0
SLC29A1	193.556	1.35458	0.45603	2.97037	0.00297439	0.265482	0
PJA2	2938.42	-0.547069	0.184326	-2.96795	0.00299796	0.265482	0
SSC5D	142.076	0.999071	0.336939	2.96514	0.00302544	0.265482	0
LYPD6B	24.0001	1.88304	0.635239	2.96431	0.00303366	0.265482	0
ARAP3	316.051	0.993077	0.335176	2.96285	0.00304805	0.265482	0
LOC401074	52.3746	1.40919	0.47683	2.95532	0.0031234	0.270266	0
OCA2	75.3413	1.9978	0.677088	2.95058	0.0031718	0.272672	0
PPME1	733.821	0.564254	0.191984	2.93907	0.00329194	0.281174	0
FBLN5	1445.41	-2.08453	0.709849	-2.93659	0.00331846	0.281622	0
CAMK4	87.9009	1.27232	0.433766	2.93319	0.00335501	0.28291	0
PAPD5	233.729	-0.728475	0.24872	-2.92889	0.00340175	0.284258	0
SRGAP3	459.683	-2.8987	0.990069	-2.92778	0.00341393	0.284258	0
SNAI1	75.8476	1.78784	0.612085	2.9209	0.00349018	0.284464	0
CYTL1	30.341	2.4809	0.849687	2.91978	0.0035028	0.284464	0
PTGER4	57.1041	-1.87249	0.641458	-2.91911	0.00351028	0.284464	0
MAOA	65.0165	2.44388	0.837536	2.91794	0.00352348	0.284464	0
FAM43A	149.111	-1.02919	0.352713	-2.91791	0.00352384	0.284464	0
SEPP1	50.4121	-3.10789	1.06587	-2.91583	0.00354741	0.284631	0
RAB11FIP1	761.609	1.50672	0.517712	2.91034	0.00361032	0.287934	0
PPP1R3C	94.5663	1.3554	0.46666	2.90448	0.00367867	0.290853	0
SLC7A5	2076.88	1.201	0.413681	2.90321	0.00369358	0.290853	0
HLA-DRA	657.459	-4.72045	1.62703	-2.90128	0.00371644	0.290853	0
ASPN	129.483	2.5911	0.894046	2.89818	0.00375338	0.290853	0
KIAA1467	98.4035	-0.70876	0.244837	-2.89482	0.00379373	0.290853	0
COL9A2	148.952	1.28918	0.44539	2.8945	0.00379757	0.290853	0
COL9A3	75.5145	2.05785	0.711094	2.89392	0.00380468	0.290853	0
SLC26A2	1823.77	0.865316	0.299165	2.89244	0.00382268	0.290853	0
TNFRSF11B	78.1567	-2.59085	0.901444	-2.87411	0.0040517	0.30559	0
GPR68	69.4958	2.16086	0.752058	2.87326	0.00406254	0.30559	0
ACADS	90.6059	1.11577	0.390076	2.86041	0.004231	0.314935	0
KRT8	1663.58	0.664762	0.232422	2.86015	0.00423434	0.314935	0
TMEM100	83.4988	-1.23804	0.434165	-2.85155	0.00435065	0.321778	0
AKNA	347.659	0.676836	0.238138	2.8422	0.00448037	0.329214	0
SNAPC3	444.908	-0.565358	0.199018	-2.84074	0.00450092	0.329214	0
WASF3	355.386	-0.580874	0.204658	-2.83827	0.00453594	0.329952	0
ADAM23	104.335	-1.28146	0.45425	-2.82106	0.00478657	0.346281	0
ST6GALNAC5	110.762	-3.11475	1.10486	-2.81912	0.00481553	0.346483	0
RIPPLY1	114.436	2.90072	1.03085	2.81391	0.00489431	0.350247	0
SAMD8	751.024	-0.642407	0.228583	-2.81039	0.0049482	0.3522	0
TGFB1	1041.48	1.13858	0.405953	2.80472	0.00503606	0.355451	0
CEP85	341.605	0.549424	0.195944	2.80398	0.00504758	0.355451	0
BGN	3527.37	2.1749	0.777202	2.79837	0.00513605	0.359768	0
LEPR	509.51	-1.06671	0.381758	-2.79421	0.00520262	0.36225	0
POSTN	20150.3	2.70537	0.968808	2.79247	0.00523068	0.36225	0
CD74	1273.06	-4.43517	1.58906	-2.79106	0.00525357	0.36225	0
MGAT5	1017.22	-0.466941	0.167534	-2.78715	0.00531744	0.363871	0
SH3RF1	499.167	0.683111	0.245263	2.78521	0.00534924	0.363871	0
C9orf167	129.979	1.22566	0.440523	2.78229	0.0053976	0.363871	0
LTBP3	3070.54	0.872734	0.313832	2.78089	0.00542094	0.363871	0
ABCC3	1178.78	2.0152	0.724956	2.77976	0.00543997	0.363871	0
MIRLET7BHG	31.4553	1.29799	0.466964	2.77964	0.00544199	0.363871	0
C15orf37	32.1433	1.563	0.56361	2.77319	0.00555103	0.369297	0
HHIP	207.535	1.06574	0.385089	2.7675	0.00564876	0.373919	0
SUN2	1308.23	0.586041	0.212104	2.76299	0.00572752	0.376008	0
ARHGAP29	1121.71	-1.41647	0.512761	-2.76244	0.00573711	0.376008	0
GM2A	600.125	-0.423536	0.153558	-2.75815	0.00581287	0.379097	0
GLIS2	664.663	0.690655	0.251385	2.7474	0.006007	0.389837	0
CD97	82.9301	2.39875	0.873986	2.74461	0.00605835	0.391251	0
ALPL	163.824	-2.08156	0.759005	-2.74249	0.00609753	0.39187	0
C2CD2	249.163	-0.867759	0.317452	-2.73351	0.00626624	0.400767	0
IGFBP3	1080.54	1.64958	0.604441	2.7291	0.00635069	0.404215	0
LIMK1	1241.11	0.604116	0.222217	2.71859	0.00655606	0.41529	0
LRFN5	56.0381	-1.90735	0.702065	-2.71677	0.00659216	0.415589	0
C7orf41	280.335	-0.928699	0.342159	-2.71423	0.0066429	0.416803	0
SORCS2	728.771	-1.13294	0.419022	-2.70377	0.00685584	0.428134	0
C9orf72	176.34	-0.679218	0.251906	-2.69632	0.00701111	0.434131	0
RGS2	163.268	1.28895	0.478095	2.69602	0.00701744	0.434131	0
HERPUD1	1127.25	0.768757	0.285377	2.69383	0.00706371	0.43496	0
TSPAN2	61.3293	1.43242	0.533678	2.68405	0.00727353	0.445807	0
A2M	10246.7	-4.01005	1.49787	-2.67717	0.00742476	0.447345	0
ARL4A	162.589	0.701883	0.262182	2.67708	0.00742663	0.447345	0
C19orf48	422.89	0.570185	0.213097	2.67571	0.00745716	0.447345	0
MCCC2	488.376	-0.488623	0.182625	-2.67556	0.00746049	0.447345	0
ST8SIA1	255.365	-1.39722	0.52228	-2.67524	0.00746757	0.447345	0
GNG11	173.989	0.641684	0.240125	2.67229	0.00753364	0.44927	0
SPINT1	168.971	1.26176	0.473217	2.66635	0.00766801	0.454289	0
PELO	209.447	0.614909	0.230688	2.66554	0.00768644	0.454289	0
REC8	248.154	-2.09695	0.789094	-2.65742	0.00787417	0.461136	0
APOBEC3B	129.313	0.954118	0.359139	2.65668	0.00789145	0.461136	0
TRIM62	311.423	0.87017	0.327751	2.65498	0.0079314	0.461136	0
TNK2	915.573	0.79901	0.300997	2.65454	0.00794162	0.461136	0
KRT18	957.584	0.876901	0.332413	2.63799	0.00833989	0.482148	0
ITPRIPL1	26.9254	1.46623	0.556991	2.63241	0.00847823	0.487165	0
COL14A1	1349.88	2.12813	0.808708	2.63152	0.00850028	0.487165	0
LINC00476	68.8135	-0.781863	0.298014	-2.62358	0.00870109	0.496525	0
PDZRN3	225.215	-1.37112	0.523284	-2.62023	0.00878714	0.499283	0
RGS5	206.433	-1.95214	0.745876	-2.61724	0.00886442	0.501521	0
CTGF	3398.58	0.799144	0.305699	2.61415	0.00894485	0.503919	0
PDGFC	1201.25	0.814052	0.311631	2.61223	0.00899543	0.504621	0
ZNF536	131.253	-3.01034	1.15389	-2.60888	0.00908404	0.507441	0
ALDH1A3	100.131	1.8967	0.730348	2.59698	0.00940477	0.52315	0
SREBF1	1598.7	0.956186	0.36874	2.59311	0.00951112	0.526853	0
GNG3	29.6132	-2.60762	1.00825	-2.58629	0.00970157	0.535163	0
GPR155	229.437	-0.610742	0.236315	-2.58444	0.00975368	0.535805	0
ANK1	153.685	2.07033	0.802113	2.5811	0.00984871	0.538789	0
C19orf26	90.6972	-1.02952	0.400002	-2.57378	0.0100593	0.546552	0
PFKFB3	1292.94	0.781788	0.304081	2.57099	0.0101409	0.546552	0
LIMK2	1161.62	1.22166	0.475261	2.5705	0.0101552	0.546552	0
EXT1	919.049	-0.700935	0.272686	-2.57048	0.0101557	0.546552	0
PTK7	3544.95	0.644925	0.251276	2.5666	0.0102702	0.549938	0
KLF2	105.966	1.84046	0.71775	2.56421	0.010341	0.549938	0
CD47	1307.4	-0.679942	0.265235	-2.56354	0.010361	0.549938	0
FAM167A	243.752	-1.6505	0.644037	-2.56275	0.0103848	0.549938	0
SAMD4A	921.992	0.539474	0.211101	2.55553	0.0106026	0.558539	0
CHRFAM7A	191.816	-2.63404	1.0311	-2.55458	0.0106316	0.558539	0
CD274	203.623	1.73941	0.682226	2.54961	0.0107845	0.561705	0
FAM171A1	557.301	-0.516632	0.202739	-2.54826	0.0108262	0.561705	0
TNFAIP6	77.1903	3.09665	1.21526	2.54813	0.0108302	0.561705	0
MAP6	149.768	-2.29401	0.900987	-2.5461	0.0108933	0.561705	0
ATP6V0A1	579.094	-0.556592	0.218635	-2.54576	0.010904	0.561705	0
HRSP12	113.222	-0.627891	0.247023	-2.54183	0.0110273	0.563848	0
HIST2H2BF	39.0101	-1.12534	0.44294	-2.54062	0.0110658	0.563848	0
CD40	37.7031	1.78016	0.700748	2.54037	0.0110734	0.563848	0
ZNF93	133.516	0.670085	0.264544	2.53299	0.0113095	0.573665	0
MICALL1	665.671	0.691148	0.273009	2.53159	0.0113546	0.573755	0
ATP10A	172.433	1.16373	0.460306	2.52816	0.0114663	0.577194	0
PZP	462.855	-3.95351	1.56822	-2.52102	0.0117015	0.586803	0
REPS2	212.319	1.50896	0.598883	2.51963	0.0117479	0.58691	0
SLC9A3R2	301.158	0.849969	0.338296	2.5125	0.0119878	0.59664	0
SETBP1	527.446	-1.50552	0.600054	-2.50897	0.0121083	0.599119	0
NOVA1	219.01	-0.808149	0.322178	-2.50839	0.0121281	0.599119	0
TIAM2	201.776	1.1566	0.463003	2.49804	0.0124882	0.614616	0
B3GNT1	537.453	-0.589414	0.236254	-2.49483	0.0126016	0.616209	0
MCAM	642.904	1.04687	0.419815	2.49365	0.0126436	0.616209	0
GPM6B	5733.81	-2.19302	0.87994	-2.49223	0.0126942	0.616209	0
FAM13C	115.802	1.35378	0.543369	2.49146	0.012722	0.616209	0
ZIC1	1328.91	-1.75367	0.704118	-2.49058	0.0127533	0.616209	0
RCOR2	245.89	0.783015	0.314664	2.48841	0.0128314	0.617727	0
MKL1	491.258	0.546897	0.220458	2.48074	0.0131111	0.626146	0
SACS	3090.75	-0.55144	0.222304	-2.48057	0.0131172	0.626146	0
C1orf133	53.078	1.44877	0.584245	2.47973	0.0131482	0.626146	0
SULF1	2632.97	1.90003	0.766767	2.47798	0.0132129	0.626972	0
PLXND1	3074.17	0.496421	0.200683	2.47366	0.0133739	0.630454	0
C17orf97	90.4736	-0.94047	0.380226	-2.47345	0.0133815	0.630454	0
TMEM158	236.612	-2.21845	0.898279	-2.46966	0.013524	0.634298	0
NRXN3	88.1946	-1.7247	0.69865	-2.46862	0.0135637	0.634298	0
MSC	42.8226	3.12583	1.26754	2.46607	0.0136606	0.634298	0
PCK2	318.78	1.36717	0.554565	2.4653	0.0136899	0.634298	0
TSPAN11	466.394	-1.00523	0.408262	-2.46221	0.0138085	0.634298	0
C3orf52	26.3033	1.41916	0.576702	2.46081	0.0138622	0.634298	0
CDO1	105.997	-1.06797	0.434026	-2.4606	0.0138704	0.634298	0
FAM40B	67.2253	-0.963356	0.391537	-2.46045	0.0138763	0.634298	0
BASP1P1	40.9256	-2.31767	0.942147	-2.45999	0.0138943	0.634298	0
MFAP2	1418.39	1.29782	0.5281	2.45752	0.0139901	0.636476	0
MICAL2	702.922	1.76061	0.717115	2.45513	0.0140836	0.638535	0
SLC38A3	75.0792	2.53028	1.03382	2.4475	0.014385	0.649975	0
MALAT1	4178.54	-0.449354	0.183745	-2.44554	0.0144637	0.650378	0
SRD5A1	366.768	-0.849425	0.347676	-2.44315	0.0145597	0.650378	0
IGFBP7	2078.62	1.36751	0.559872	2.44255	0.014584	0.650378	0
CPNE4	39.514	-1.99632	0.817362	-2.44239	0.0145904	0.650378	0
CCND3	921.968	0.652691	0.267539	2.43961	0.014703	0.6532	0
DAGLA	129.131	-0.692733	0.284313	-2.43652	0.0148295	0.656614	0
JUP	561.521	1.07306	0.441379	2.43115	0.0150508	0.664191	0
OGN	131.534	1.60469	0.661033	2.42755	0.0152013	0.665308	0
LOC728392	451.854	-1.27556	0.525577	-2.42698	0.0152251	0.665308	0
CCDC102B	50.3873	-1.18665	0.488966	-2.42687	0.0152299	0.665308	0
PRSS12	117.773	-1.87833	0.774332	-2.42574	0.0152771	0.665308	0
SPINT2	50.6714	1.68594	0.695944	2.42252	0.0154131	0.666851	0
SOBP	110.004	-0.784783	0.323953	-2.42252	0.0154133	0.666851	0
ZIC3	252.215	-2.01844	0.835226	-2.41664	0.0156646	0.67223	0
CRABP1	707.032	-3.30062	1.36625	-2.41583	0.0156995	0.67223	0
LINC00312	87.9131	1.42645	0.59063	2.41513	0.0157297	0.67223	0
CC2D2A	353.305	-0.533091	0.22079	-2.41447	0.0157583	0.67223	0
RCN3	181.65	1.82634	0.756892	2.41295	0.0158241	0.67223	0
VPS41	893.349	-0.382997	0.158753	-2.41253	0.0158423	0.67223	0
ECI2	477.555	-0.526317	0.218361	-2.41031	0.0159391	0.672858	0
TSPAN9	1781.73	0.746494	0.309767	2.40986	0.0159587	0.672858	0
ZNF185	244.097	0.819268	0.340267	2.40772	0.0160525	0.674662	0
FGF7	53.0528	1.53896	0.640257	2.40366	0.016232	0.68005	0
OPCML	171.56	1.35116	0.562507	2.40203	0.0163046	0.680934	0
LSP1	311.911	1.72062	0.71761	2.39771	0.0164978	0.686838	0
CDK17	732.025	-0.71766	0.299779	-2.39396	0.0166675	0.691726	0
NEURL1B	149.203	1.19362	0.499653	2.38889	0.0168994	0.698408	0
IL27RA	117.462	0.960052	0.402186	2.38708	0.0169827	0.698408	0
LOC283624	453.609	-0.548351	0.229811	-2.38609	0.0170285	0.698408	0
NT5E	3577.62	-1.66902	0.699548	-2.38585	0.0170395	0.698408	0
IER5L	420.582	0.649067	0.272449	2.38235	0.0172027	0.70006	0
TK1	449.389	0.704518	0.295823	2.38155	0.0172398	0.70006	0
PKP2	115.984	2.25149	0.945638	2.38093	0.0172692	0.70006	0
SPRY1	393.516	0.676234	0.284186	2.37955	0.017334	0.70006	0
GRIA1	525.762	-3.24603	1.36471	-2.37854	0.0173812	0.70006	0
SEL1L3	642.784	0.810898	0.340979	2.37815	0.0173999	0.70006	0
LOC646851	99.6152	-1.17906	0.49601	-2.37709	0.0174499	0.70006	0
FZD4	680.25	1.02622	0.432598	2.37223	0.0176809	0.707183	0
DST	8997.55	-0.592421	0.25007	-2.36902	0.0178354	0.711214	0
SPSB1	220.323	1.1959	0.505153	2.3674	0.0179133	0.712176	0
RAI14	3812.41	0.773414	0.327402	2.36228	0.0181631	0.719944	0
SGK223	356.75	0.888147	0.376363	2.35981	0.0182841	0.721868	0
COA5	270.665	-0.457348	0.193868	-2.35907	0.0183207	0.721868	0
SPTBN1	7072.16	-0.433214	0.183968	-2.35483	0.0185311	0.722965	0
CSRP1	1204.8	0.783503	0.332755	2.35459	0.0185429	0.722965	0
ZNF187	223.371	-0.448903	0.19065	-2.35459	0.0185433	0.722965	0
TCEAL1	144.44	-0.735799	0.312559	-2.35411	0.018567	0.722965	0
SLC12A8	313.33	1.18027	0.502327	2.3496	0.0187935	0.728455	0
TNFSF10	24.2642	2.25547	0.960134	2.34912	0.018818	0.728455	0
ZNF415	65.8989	0.708745	0.302191	2.34535	0.0190092	0.733712	0
FBN2	9306.74	-1.16639	0.498139	-2.34149	0.0192069	0.73809	0
SPEG	1302.38	-0.743626	0.317658	-2.34096	0.0192342	0.73809	0
FURIN	1366.78	0.604714	0.258516	2.33918	0.0193263	0.739483	0
CTTNBP2	55.373	-1.17751	0.503768	-2.33741	0.019418	0.74085	0
ITGA9	71.7872	1.80019	0.771302	2.33396	0.019598	0.745569	0
ADRBK2	230.262	0.774927	0.332657	2.32951	0.0198322	0.748893	0
HOXA5	103.29	1.01657	0.436645	2.32813	0.0199052	0.748893	0
LAMA2	2053.37	-1.10627	0.475181	-2.32811	0.0199063	0.748893	0
MFI2	85.8461	1.19097	0.511582	2.32801	0.0199117	0.748893	0
LOC100132352	52.2562	-1.2225	0.525504	-2.32634	0.0200002	0.750092	0
RGS17	67.4531	-1.1987	0.515836	-2.32379	0.0201366	0.752115	0
ANGPTL1	194.652	-1.5675	0.674711	-2.32321	0.0201678	0.752115	0
EPPK1	105.622	0.741012	0.319134	2.32195	0.0202358	0.752532	0
MCM5	693.85	0.670761	0.289321	2.3184	0.0204275	0.754143	0
FAM49A	124.967	-1.25441	0.541352	-2.31718	0.020494	0.754143	0
PLTP	719.467	-0.520499	0.224635	-2.31709	0.0204987	0.754143	0
CA12	557.116	-1.81156	0.781988	-2.31661	0.020525	0.754143	0
AGTPBP1	301.968	-0.477051	0.206067	-2.31502	0.0206117	0.754143	0
VSTM2L	222.119	1.06688	0.460954	2.31451	0.0206398	0.754143	0
ProSAPiP1	120.372	-0.777035	0.335828	-2.31379	0.0206795	0.754143	0
CABLES1	118.482	0.670739	0.290014	2.31278	0.0207348	0.754143	0
SOX1	71.2017	-2.17988	0.943884	-2.30948	0.0209168	0.758679	0
PAWR	289.579	0.601233	0.260539	2.30765	0.0210186	0.760286	0
REV3L	657.792	-0.379398	0.164697	-2.30362	0.0212441	0.766349	0
NDRG4	584.884	-0.827838	0.359887	-2.30027	0.0214328	0.769303	0
CXCL12	461.942	2.20286	0.957779	2.29997	0.02145	0.769303	0
EPB41L1	420.122	-0.520588	0.226433	-2.29908	0.0215003	0.769303	0
MAP3K9	43.4938	1.261	0.548758	2.29792	0.0215662	0.769581	0
FAM198B	1115.44	0.904988	0.394251	2.29546	0.0217067	0.772512	0
INHBE	109.65	2.0458	0.892795	2.29146	0.0219368	0.778611	0
SERPINB1	45.1453	1.47276	0.643181	2.28981	0.0220322	0.779903	0
BEND6	223.567	-0.948844	0.414811	-2.28741	0.0221716	0.782747	0
TIMM10	125.187	0.519478	0.227254	2.28589	0.0222606	0.78299	0
PDLIM7	2060.29	0.34456	0.150774	2.28527	0.0222968	0.78299	0
ABAT	489.65	-1.70765	0.748789	-2.28055	0.022575	0.789544	0
RHOB	1152.57	1.10406	0.484218	2.28008	0.0226027	0.789544	0
CHCHD10	138.035	1.4108	0.619732	2.27646	0.0228183	0.794977	0
STX1B	104.767	-0.807262	0.355057	-2.27361	0.0229892	0.797098	0
TGFBR3	91.1348	-2.05276	0.903183	-2.27281	0.0230376	0.797098	0
MUT	502.073	-0.430519	0.189497	-2.27191	0.023092	0.797098	0
KLF3	735.771	-0.440469	0.193916	-2.27145	0.02312	0.797098	0
ADAM9	6917.85	-0.344456	0.151805	-2.26907	0.0232639	0.799975	0
MST4	234.211	0.734469	0.323985	2.26698	0.0233911	0.801696	0
SMARCD3	548.178	-0.438674	0.193611	-2.26576	0.0234664	0.801696	0
GDI1	1873.24	-0.487313	0.215123	-2.26528	0.0234956	0.801696	0
ZC3H12A	59.3492	0.978839	0.432344	2.26403	0.0235723	0.802244	0
TEAD3	460.222	0.636612	0.281614	2.26059	0.0237849	0.804363	0
SLC6A9	182.069	0.633276	0.280201	2.26008	0.0238164	0.804363	0
TGS1	285.719	0.397202	0.175747	2.26007	0.0238168	0.804363	0
ZNF83	715.362	0.452123	0.200377	2.25636	0.0240483	0.810117	0
DCC	194.61	-1.41424	0.627589	-2.25345	0.0242308	0.813702	0
GCHFR	135.303	1.05333	0.467584	2.25271	0.0242777	0.813702	0
KANK1	561.839	1.01543	0.451398	2.24952	0.0244793	0.818386	0
HIST2H2BE	74.5515	-1.26724	0.564473	-2.245	0.0247679	0.824969	0
AKR1C3	19.5612	1.56769	0.698462	2.24449	0.0248008	0.824969	0
HSPB1	1582.23	0.591922	0.263875	2.24319	0.0248846	0.825684	0
SAMD11	226.568	1.81347	0.809437	2.24041	0.0250642	0.829561	0
ALDH3A2	478.771	-0.61862	0.27659	-2.23659	0.0253129	0.835705	0
SRCRB4D	32.8124	1.07302	0.480272	2.23419	0.0254705	0.838815	0
GINS4	186.9	0.776973	0.348387	2.2302	0.0257343	0.842634	0
DNAJC18	435.946	-0.622555	0.279211	-2.22969	0.0257677	0.842634	0
CCDC40	74.0011	-1.38211	0.620173	-2.22859	0.0258414	0.842634	0
OSBPL5	1032.88	0.593228	0.266311	2.22757	0.025909	0.842634	0
SOWAHC	226.407	0.679595	0.305121	2.2273	0.0259274	0.842634	0
FOXO1	301.086	0.864019	0.388029	2.22669	0.0259683	0.842634	0
RASD1	121.713	-2.32667	1.04616	-2.22401	0.0261479	0.846386	0
ST6GAL2	162.942	1.40253	0.63178	2.21996	0.0264214	0.847063	0
ALDH6A1	191.476	-0.64418	0.290217	-2.21965	0.0264426	0.847063	0
PDGFA	108.278	0.940299	0.423655	2.21949	0.0264534	0.847063	0
LINC00460	18.3877	1.40814	0.634535	2.21916	0.0264757	0.847063	0
ELAVL2	53.8552	-2.039	0.919429	-2.21769	0.0265763	0.847063	0
ACTN1	6390.28	0.577507	0.260416	2.21763	0.0265801	0.847063	0
RNF207	78.4529	1.46814	0.662281	2.21679	0.0266377	0.847063	0
RALGPS2	474.425	-0.781346	0.352568	-2.21616	0.0266807	0.847063	0
BTBD11	202.048	-1.65419	0.747187	-2.21388	0.0268367	0.84998	0
NNMT	3821.21	0.653382	0.295369	2.21209	0.0269607	0.851868	0
LOC100508120	29.7686	-0.925032	0.418941	-2.20803	0.0272424	0.858719	0
KCNN3	167.401	-1.84317	0.837221	-2.20153	0.0276986	0.871025	0
DCN	2193.51	1.50901	0.686237	2.19896	0.0278805	0.873768	0
C7orf58	107.027	-2.76188	1.25629	-2.19844	0.0279178	0.873768	0
CMTM3	940.758	0.603752	0.275098	2.19468	0.0281868	0.880106	0
MTRNR2L1	242.951	-1.71903	0.784489	-2.19128	0.0284318	0.885109	0
CETN2	475.389	-0.412046	0.188098	-2.1906	0.0284807	0.885109	0
SLC35F2	306.78	0.993657	0.453835	2.18947	0.028563	0.885587	0
WISP1	77.4998	1.71394	0.78411	2.18584	0.0288275	0.891699	0
APOOL	338.197	-0.529125	0.242273	-2.184	0.0289622	0.893778	0
SNHG8	199.781	-0.880513	0.403356	-2.18296	0.0290384	0.894046	0
ATP13A2	830.6	0.417075	0.1912	2.18136	0.0291569	0.895149	0
COL4A2	14457	0.643287	0.294998	2.18065	0.0292095	0.895149	0
HSDL2	650.358	-0.590292	0.27112	-2.17723	0.029463	0.900834	0
GPR98	842.691	-2.02831	0.932065	-2.17614	0.0295445	0.901244	0
DENND2A	889.95	-0.567444	0.26109	-2.17337	0.0297528	0.905513	0
CKS1B	360.939	0.373459	0.172223	2.16847	0.0301232	0.914681	0
ST8SIA2	530.269	-0.91778	0.423642	-2.1664	0.0302805	0.915639	0
NPAS2	305.435	1.42446	0.657795	2.16551	0.0303488	0.915639	0
ZNF585A	170.759	-0.522823	0.241452	-2.16533	0.0303622	0.915639	0
OSBPL1A	555.743	-0.377463	0.17468	-2.16089	0.030704	0.923259	0
ISLR	265.556	2.44433	1.13151	2.16024	0.0307544	0.923259	0
C12orf35	394.719	0.368292	0.170621	2.15854	0.030886	0.925111	0
ARNTL	99.5762	0.5468	0.25356	2.15649	0.0310457	0.926847	0
USP18	87.0943	0.644449	0.299001	2.15534	0.0311353	0.926847	0
KBTBD6	268.88	-0.414438	0.192326	-2.15487	0.0311719	0.926847	0
PHLDB3	65.358	0.629142	0.292053	2.15421	0.0312239	0.926847	0
DOK5	113.768	-1.59672	0.74346	-2.14769	0.0317384	0.94001	0
APBA1	119.864	-0.752771	0.350903	-2.14524	0.0319337	0.943683	0
ABHD6	67.828	-0.589968	0.275141	-2.14424	0.0320139	0.943946	0
MSX1	63.3553	-1.25585	0.586667	-2.14065	0.0323025	0.948757	0
KLHL29	62.7272	-1.09275	0.510568	-2.14027	0.0323332	0.948757	0
SMURF1	384.319	0.359706	0.168123	2.13954	0.032392	0.948757	0
GMPR	76.8569	1.32949	0.622198	2.13676	0.0326172	0.9528	0
RAB7A	2212.88	-0.305516	0.14305	-2.13572	0.0327018	0.9528	0
VANGL1	634.201	0.461327	0.216116	2.13463	0.0327913	0.9528	0
TMEM2	2652	0.712652	0.333904	2.1343	0.032818	0.9528	0
MGST2	132.513	0.594664	0.278901	2.13217	0.0329928	0.955781	0
IGFBP4	3358.14	1.61928	0.759929	2.13084	0.0331026	0.956869	0
LRRC8B	188.943	-0.592331	0.278153	-2.12951	0.0332119	0.957935	0
COPS8	939.872	-0.495081	0.232613	-2.12834	0.0333085	0.958633	0
RBCK1	721.512	0.538833	0.253837	2.12275	0.0337746	0.9607	0
ACSL1	188.302	-0.811262	0.382179	-2.12273	0.0337764	0.9607	0
GNS	2756.55	-0.295352	0.139202	-2.12175	0.0338589	0.9607	0
MYB	28.0363	1.42214	0.670601	2.12069	0.0339475	0.9607	0
ZNF717	36.2478	-1.40021	0.660673	-2.11937	0.0340596	0.9607	0
CHRNA7	253.993	-3.09263	1.45964	-2.11877	0.03411	0.9607	0
CNTNAP1	1046.28	-0.80157	0.378344	-2.11862	0.0341222	0.9607	0
TTC3P1	357.768	-0.411044	0.194019	-2.11857	0.0341269	0.9607	0
FAM213A	233.742	-0.454774	0.214682	-2.11836	0.0341449	0.9607	0
NYAP1	44.9254	-1.11725	0.527484	-2.11807	0.0341694	0.9607	0
CCDC88C	105.113	1.27282	0.601391	2.11646	0.034306	0.9607	0
C14orf101	247.02	-0.405248	0.191676	-2.11424	0.0344947	0.9607	0
FBXO2	34.2603	1.23709	0.58515	2.11415	0.0345028	0.9607	0
OCEL1	108.003	0.507012	0.239831	2.11404	0.0345118	0.9607	0
RND3	796.255	-0.758978	0.359114	-2.11347	0.0345604	0.9607	0
FHDC1	177.981	1.59958	0.757019	2.113	0.0346012	0.9607	0
ARL4D	124.261	-1.19239	0.564351	-2.11285	0.0346139	0.9607	0
PODXL2	142.354	-1.07172	0.507958	-2.10986	0.0348705	0.965797	0
SPATA20	876.313	0.425627	0.201903	2.10808	0.0350239	0.967358	0
SHISA2	46.4249	1.40034	0.66445	2.10751	0.035073	0.967358	0
SYT15	74.3499	0.666067	0.316217	2.10636	0.0351728	0.967721	0
RBBP7	2569.09	0.502337	0.238563	2.10568	0.0352324	0.967721	0
PRODH	48.5943	-1.87184	0.890618	-2.10173	0.035577	0.975164	0
MCU	373.166	0.410656	0.195874	2.09653	0.0360356	0.983373	0
GALT	147.959	-0.45355	0.216499	-2.09493	0.0361775	0.983373	0
RGMB	864.223	-0.744685	0.35555	-2.09446	0.0362194	0.983373	0
UQCC	459.725	-0.530778	0.253422	-2.09444	0.0362205	0.983373	0
IGF1R	1807.41	0.598065	0.28559	2.09414	0.0362479	0.983373	0
ARHGEF4	74.7019	-0.825315	0.394291	-2.09316	0.0363349	0.983716	0
CEBPB	351.094	0.567482	0.271979	2.08649	0.0369339	0.996544	0
HBEGF	41.2422	0.968593	0.464283	2.08621	0.0369592	0.996544	0
PTPRA	1498.74	-0.328282	0.157616	-2.0828	0.0372691	0.999926	0
LOC155060	93.9552	-0.593527	0.284979	-2.0827	0.0372786	0.999926	0
BRE	405	-0.341626	0.164219	-2.0803	0.0374978	0.999926	0
CSRNP3	275.281	-1.39913	0.672946	-2.07911	0.0376075	0.999926	0
CXCL14	191.483	-2.28046	1.09872	-2.07557	0.0379336	0.999926	0
RASSF7	93.6232	0.955021	0.460418	2.07425	0.0380563	0.999926	0
ACTR8	423.718	-0.421377	0.203196	-2.07375	0.038103	0.999926	0
EFR3A	1139.9	0.736683	0.355655	2.07134	0.0383267	0.999926	0
KCNIP4	154.155	-1.75856	0.849141	-2.07099	0.0383599	0.999926	0
MGC72080	62.2474	0.666311	0.321871	2.07012	0.0384415	0.999926	0
TMEM65	379.107	-0.662941	0.320586	-2.0679	0.0386492	0.999926	0
RNF141	551.69	-0.708163	0.342943	-2.06496	0.0389269	0.999926	0
PEX12	96.4799	-0.55259	0.267941	-2.06236	0.0391738	0.999926	0
WWC1	396.454	-1.77782	0.863413	-2.05906	0.0394887	0.999926	0
C11orf41	416.936	-0.912934	0.443911	-2.05657	0.0397279	0.999926	0
FAM131A	147.052	-0.593333	0.288744	-2.05487	0.0398914	0.999926	0
KAZN	180.572	-0.860324	0.41879	-2.05431	0.039946	0.999926	0
SLC26A11	131.3	-0.912545	0.444332	-2.05375	0.0400001	0.999926	0
TGFBI	26281.9	0.891044	0.434379	2.05131	0.0402371	0.999926	0
ABCA8	88.2391	-1.28784	0.62888	-2.04783	0.0405762	0.999926	0
KCNE4	125.632	2.19094	1.07022	2.04718	0.04064	0.999926	0
CASP3	536.792	-0.408034	0.199491	-2.04538	0.0408177	0.999926	0
IL17RB	47.0726	-0.96943	0.474654	-2.04239	0.0411126	0.999926	0
PPAP2A	143.453	0.430387	0.21076	2.04207	0.0411442	0.999926	0
CDC14C	23.9925	0.976809	0.478672	2.04066	0.0412842	0.999926	0
PCSK1N	150.897	-1.94465	0.953	-2.04056	0.0412946	0.999926	0
SLC35D1	671.461	0.552348	0.270881	2.03908	0.0414423	0.999926	0
MATN2	374.862	1.2255	0.601523	2.03733	0.0416169	0.999926	0
TPP1	1874.6	-0.493677	0.242379	-2.0368	0.0416704	0.999926	0
ADORA2B	149.411	-0.463154	0.227487	-2.03596	0.0417546	0.999926	0
EPN2	539.365	-0.584361	0.287314	-2.03388	0.0419639	0.999926	0
2004-09-01	192.16	1.0815	0.531816	2.0336	0.0419916	0.999926	0
DOCK4	525.474	-0.932742	0.459169	-2.03137	0.0422173	0.999926	0
KIAA0182	836.85	0.856055	0.421652	2.03024	0.0423323	0.999926	0
NLGN3	132.559	-1.70199	0.838587	-2.02959	0.0423981	0.999926	0
EEF1A2	61.6952	1.75211	0.863481	2.02912	0.0424461	0.999926	0
REEP2	495.068	-0.813528	0.400984	-2.02883	0.0424757	0.999926	0
LTBP2	4704.99	1.26647	0.624295	2.02864	0.0424953	0.999926	0
ABCC4	483.235	-0.514342	0.253618	-2.02802	0.0425582	0.999926	0
FOXP1	637.144	0.709538	0.350377	2.02507	0.0428601	0.999926	0
PCYT1B	201.728	-1.37815	0.680697	-2.02461	0.0429071	0.999926	0
WNT9A	22.2659	1.22921	0.607259	2.0242	0.0429496	0.999926	0
HDHD2	486.97	-0.449361	0.222086	-2.02337	0.0430354	0.999926	0
F11R	65.4275	1.22345	0.604708	2.0232	0.0430523	0.999926	0
PRKX	367.736	1.049	0.519306	2.02001	0.0433823	0.999926	0
ZNF793	154.482	-0.566559	0.281211	-2.01471	0.0439348	0.999926	0
CNIH3	369.374	1.26638	0.629832	2.01067	0.0443606	0.999926	0
ADRA1B	31.8327	1.74807	0.869526	2.01038	0.0443914	0.999926	0
BICD1	283.821	0.600577	0.298928	2.0091	0.0445261	0.999926	0
MAP9	499.696	-0.589885	0.29434	-2.0041	0.0450596	0.999926	0
EPB41L2	1447.67	0.33552	0.167629	2.00156	0.0453321	0.999926	0
NTNG1	212.209	0.631684	0.315649	2.00122	0.0453685	0.999926	0
LANCL2	229.913	-0.39506	0.19741	-2.00121	0.0453695	0.999926	0
IFIT3	87.3417	-0.549044	0.274394	-2.00093	0.0454	0.999926	0
RUNX1	1117.06	0.633388	0.316886	1.99879	0.0456316	0.999926	0
COLEC12	1255.78	-1.37818	0.689563	-1.99862	0.0456492	0.999926	0
SLC2A1	1515.06	0.83145	0.416285	1.99731	0.0457918	0.999926	0
C14orf80	58.2828	0.801668	0.401844	1.99497	0.0460459	0.999926	0
ZC3H12C	475.899	-0.468836	0.235018	-1.9949	0.0460542	0.999926	0
PEG10	2876.69	-0.755862	0.378941	-1.99467	0.0460791	0.999926	0
FAM21C	1229.15	-0.343172	0.172186	-1.99302	0.0462588	0.999926	0
RGS14	122.017	0.668975	0.335897	1.99161	0.0464143	0.999926	0
RNASEL	107.743	1.05342	0.529163	1.99072	0.0465115	0.999926	0
FILIP1L	364.852	1.06786	0.536817	1.98924	0.0466743	0.999926	0
DNM1	717.061	-0.628331	0.316181	-1.98725	0.0468944	0.999926	0
CRISPLD2	134.782	1.73316	0.872478	1.98647	0.0469807	0.999926	0
CDC20	622.524	0.649302	0.327065	1.98524	0.0471179	0.999926	0
HDAC4	353.366	0.523238	0.26376	1.98377	0.047282	0.999926	0
ASS1	789.125	-1.13331	0.571966	-1.98142	0.0475441	0.999926	0
GALNT7	1135.46	-0.382293	0.192964	-1.98116	0.0475736	0.999926	0
SLC20A2	319.596	-0.645909	0.327086	-1.97474	0.0482979	0.999926	0
FOXC1	53.5284	-1.18697	0.601332	-1.9739	0.0483933	0.999926	0
INE1	34.2235	-0.793844	0.402245	-1.97353	0.0484348	0.999926	0
INPP5D	44.8056	1.3025	0.660389	1.97232	0.0485727	0.999926	0
STX12	594.504	-0.41963	0.212789	-1.97205	0.0486035	0.999926	0
PLCL2	50.5097	0.791422	0.401452	1.9714	0.0486784	0.999926	0
PGRMC1	1482.22	-0.451766	0.229258	-1.97056	0.0487745	0.999926	0
G6PC3	622.09	-0.324936	0.164976	-1.9696	0.0488839	0.999926	0
KCNN4	78.0232	1.7083	0.867528	1.96916	0.0489343	0.999926	0
MYLK	2532.79	0.935979	0.475396	1.96884	0.0489714	0.999926	0
ANKRD36	722.349	-0.493535	0.250751	-1.96822	0.0490422	0.999926	0
H3F3B	5424.64	-0.394815	0.200617	-1.96801	0.0490671	0.999926	0
TUSC1	19.9706	1.16754	0.593415	1.96749	0.0491269	0.999926	0
STRADB	594.806	-0.412915	0.210057	-1.96573	0.0493303	0.999926	0
SC5DL	828.712	-0.528016	0.268758	-1.96465	0.0494543	0.999926	0
LNX1	58.4597	-1.05505	0.53718	-1.96406	0.049523	0.999926	0
DIAPH3	341.425	0.382622	0.194974	1.96242	0.0497131	0.999926	0
NR2F2	913.911	-0.978054	0.4991	-1.95964	0.0500383	0.999926	0
FAM117A	94.3867	-0.650021	0.331782	-1.95918	0.0500919	0.999926	0
PHLDB1	1106.85	0.345293	0.17628	1.95877	0.0501397	0.999926	0
PTPN3	73.4168	0.875479	0.447328	1.95713	0.0503321	0.999926	0
ENPP2	130.584	-1.87003	0.955555	-1.95701	0.0503459	0.999926	0
MBD4	472.722	0.462271	0.236299	1.9563	0.0504301	0.999926	0
FLJ35946	40.3206	-0.942609	0.481846	-1.95625	0.0504362	0.999926	0
YWHAH	1034.19	0.291046	0.148814	1.95577	0.0504922	0.999926	0
SLC35A5	541.272	-0.412361	0.210888	-1.95535	0.0505417	0.999926	0
OPLAH	140.271	0.581492	0.297857	1.95225	0.050908	0.999926	0
WRB	346.927	-0.486082	0.249	-1.95213	0.0509224	0.999926	0
SLC8A1	307.913	-0.622764	0.319174	-1.95117	0.0510368	0.999926	0
SESN2	376.723	0.50244	0.257558	1.95078	0.0510828	0.999926	0
SCG2	513.946	0.951042	0.487696	1.95007	0.0511674	0.999926	0
NLGN2	1396.49	-0.34028	0.17455	-1.94947	0.051239	0.999926	0
LTBP4	1478.15	0.799915	0.410324	1.94947	0.0512392	0.999926	0
PHLDA3	540.673	0.889108	0.456192	1.94898	0.0512983	0.999926	0
HOXA4	226.759	1.16713	0.599911	1.9455	0.051715	0.999926	0
KLHL5	1231.39	0.34115	0.175405	1.94493	0.0517837	0.999926	0
RCAN1	1399.59	-1.26072	0.648376	-1.94442	0.0518444	0.999926	0
CDC42EP1	741.921	0.698409	0.359446	1.94302	0.0520141	0.999926	0
HSD17B12	1035.13	-0.406276	0.209176	-1.94227	0.0521049	0.999926	0
NOX4	81.0654	1.01613	0.523194	1.94216	0.0521177	0.999926	0
EXOC2	456.122	-0.326609	0.168247	-1.94124	0.0522288	0.999926	0
SHB	325.006	0.649776	0.335015	1.93954	0.0524353	0.999926	0
RARA	419.242	0.595739	0.307159	1.93951	0.0524389	0.999926	0
CNIH2	124.554	-1.44925	0.74752	-1.93874	0.052533	0.999926	0
LOC100130417	37.522	1.62007	0.835768	1.93842	0.0525722	0.999926	0
ID1	369.921	0.795411	0.410778	1.93635	0.0528243	0.999926	0
CBX4	179.461	0.473611	0.244786	1.93479	0.0530156	0.999926	0
SH3RF2	25.0951	1.36755	0.706827	1.93478	0.0530178	0.999926	0
JAM2	148.975	-1.23842	0.640167	-1.93453	0.0530476	0.999926	0
TRIB3	539.386	1.38926	0.718342	1.93398	0.0531152	0.999926	0
TUFT1	141.679	0.463413	0.239686	1.93341	0.0531852	0.999926	0
NUPR1	233.672	1.62214	0.839322	1.93268	0.0532759	0.999926	0
BEND3	85.5842	-0.629092	0.325528	-1.93253	0.0532942	0.999926	0
ACTG2	458.607	-1.29426	0.66998	-1.93178	0.0533862	0.999926	0
APC2	372.055	-1.44614	0.749034	-1.93068	0.0535227	0.999926	0
FZD3	1620.56	-1.57089	0.813827	-1.93025	0.0535764	0.999926	0
C16orf52	212.062	-0.512909	0.265758	-1.92998	0.0536088	0.999926	0
TEAD4	143.412	0.714455	0.370516	1.92827	0.0538218	0.999926	0
GADD45B	269.107	0.846513	0.439407	1.92649	0.0540431	0.999926	0
PVRL1	332.761	0.67788	0.352163	1.9249	0.0542415	0.999926	0
SOD2	642.765	-0.828348	0.430497	-1.92417	0.0543334	0.999926	0
KIF20A	723.334	0.507933	0.264235	1.92228	0.0545709	0.999926	0
UBE2L6	503.53	-0.427962	0.22271	-1.92161	0.0546545	0.999926	0
HIC1	287.262	0.833247	0.434625	1.91717	0.0552169	0.999926	0
FAM118A	234.369	-0.767736	0.400852	-1.91526	0.0554592	0.999926	0
PKN3	154.926	0.784477	0.409659	1.91495	0.0554988	0.999926	0
CENPN	279.967	0.410453	0.214605	1.91259	0.0558001	0.999926	0
FIBCD1	607.006	1.35818	0.710201	1.91239	0.0558266	0.999926	0
TSC22D3	1884.88	0.743002	0.388688	1.91157	0.0559319	0.999926	0
GPC6	2035.96	0.741079	0.387952	1.91023	0.0561032	0.999926	0
VDR	122.107	1.69256	0.886577	1.90909	0.0562499	0.999926	0
LSAMP	361.875	-0.743398	0.38951	-1.90855	0.0563203	0.999926	0
LOC729737	664.659	0.402864	0.211117	1.90825	0.0563588	0.999926	0
TRIB1	63.0996	0.890485	0.467031	1.9067	0.05656	0.999926	0
C6orf174	196.249	-1.0054	0.527706	-1.90523	0.0567507	0.999926	0
HAPLN3	71.5966	0.789867	0.414671	1.90481	0.0568053	0.999926	0
METRN	443.954	-0.784393	0.411955	-1.90408	0.0569001	0.999926	0
LOC100129726	17.6438	-1.0366	0.544975	-1.90211	0.0571567	0.999926	0
MAP3K4	903.895	0.658537	0.34624	1.90197	0.0571754	0.999926	0
SCUBE1	38.9994	-1.6637	0.875102	-1.90115	0.0572821	0.999926	0
LRP5	759.01	0.790965	0.416087	1.90096	0.0573069	0.999926	0
DTX4	117.197	-1.30915	0.68907	-1.89987	0.0574498	0.999926	0
PARK2	43.4558	-0.890916	0.46925	-1.89859	0.057618	0.999926	0
TMEM8B	383.013	-0.393099	0.207209	-1.89711	0.0578132	0.999926	0
DACT1	135.202	1.08486	0.5722	1.89595	0.0579666	0.999926	0
ZNF555	129.796	-0.424075	0.223801	-1.89488	0.0581082	0.999926	0
MXD3	167.976	0.685507	0.362107	1.89311	0.0583437	0.999926	0
DNAH1	149.54	-0.568384	0.300391	-1.89215	0.0584711	0.999926	0
SUB1	1708.84	-0.388028	0.205294	-1.89011	0.0587431	0.999926	0
PLEKHA6	106.643	-1.87812	0.994425	-1.88865	0.0589386	0.999926	0
GPR153	195.412	0.568224	0.30089	1.88847	0.0589623	0.999926	0
TOX2	179.92	0.651266	0.344954	1.88798	0.0590285	0.999926	0
DIP2C	1019.84	0.394785	0.209115	1.88788	0.0590418	0.999926	0
MAZ	2054.62	0.371829	0.196959	1.88785	0.0590463	0.999926	0
SGK494	66.9853	-0.542277	0.287324	-1.88734	0.0591151	0.999926	0
KIAA1530	257.515	-0.522038	0.277282	-1.88269	0.0597418	0.999926	0
SH3BGRL2	242.43	-0.772364	0.410569	-1.8812	0.0599441	0.999926	0
ERAP2	153.308	1.62087	0.862371	1.87955	0.0601691	0.999926	0
NAT8L	145.638	-2.23696	1.19027	-1.87937	0.0601933	0.999926	0
TRAF6	293.938	-0.413945	0.220358	-1.87851	0.0603115	0.999926	0
2006-09-01	661.152	0.413329	0.220113	1.87781	0.0604078	0.999926	0
WARS	1761.98	0.753484	0.401606	1.87618	0.0606311	0.999926	0
SCEL	215.759	1.00938	0.538537	1.8743	0.0608892	0.999926	0
RASL11B	21.2098	1.94451	1.03837	1.87265	0.0611163	0.999926	0
COL13A1	206.816	-0.805415	0.430302	-1.87174	0.0612421	0.999926	0
ASAP2	911.775	0.707303	0.377915	1.87159	0.0612632	0.999926	0
CNTNAP3B	651.789	1.18917	0.635877	1.87012	0.0614671	0.999926	0
SFXN5	557.787	-1.05081	0.562015	-1.86971	0.0615237	0.999926	0
TMEM231	206.708	-0.463502	0.248001	-1.86896	0.0616288	0.999926	0
RELT	84.9089	0.57312	0.306906	1.86741	0.0618439	0.999926	0
CACNA2D1	264.964	-0.425648	0.227954	-1.86725	0.0618665	0.999926	0
EFNA5	116.177	-1.0633	0.569527	-1.86699	0.0619025	0.999926	0
ANKH	721.597	1.0203	0.54654	1.86683	0.0619256	0.999926	0
DAAM2	516.297	0.624569	0.334619	1.86651	0.0619707	0.999926	0
GJD3	32.6148	0.843996	0.452276	1.86611	0.0620265	0.999926	0
FAM78A	39.1292	0.782377	0.41968	1.86422	0.0622906	0.999926	0
MME	2695.49	-2.90886	1.56044	-1.86413	0.0623041	0.999926	0
SCN2A	120.936	-0.931844	0.500016	-1.86363	0.062374	0.999926	0
ADAMTS4	42.2321	1.35874	0.729263	1.86317	0.0624386	0.999926	0
LPCAT2	407.962	0.687543	0.369026	1.86313	0.0624444	0.999926	0
PDE7B	64.6744	-1.41551	0.760455	-1.86139	0.0626885	0.999926	0
GDPD5	114.69	-0.659816	0.354562	-1.86093	0.0627536	0.999926	0
2003-09-01	118.415	-2.10125	1.12993	-1.85962	0.0629387	0.999926	0
NES	4880.32	-1.05306	0.566463	-1.85901	0.0630253	0.999926	0
ATXN7L1	86.4252	-0.510627	0.274718	-1.85873	0.0630652	0.999926	0
WDR86	123.432	1.39296	0.749524	1.85845	0.0631047	0.999926	0
THEM4	168.954	0.450417	0.242454	1.85775	0.0632051	0.999926	0
DISP2	32.4756	0.78352	0.423112	1.8518	0.0640543	0.999926	0
ITSN1	2072.21	-0.910167	0.491507	-1.85179	0.0640566	0.999926	0
PLAU	1380.45	0.840376	0.454063	1.85079	0.0641993	0.999926	0
PVRL2	1225.39	0.521905	0.282185	1.84951	0.0643838	0.999926	0
CNTNAP3	545.492	1.16526	0.630404	1.84844	0.0645394	0.999926	0
FRMD4A	2266.47	-0.688679	0.373053	-1.84606	0.064883	0.999926	0
GAS7	267.214	1.86097	1.00902	1.84433	0.0651345	0.999926	0
CERS2	1617.08	-0.321148	0.174172	-1.84386	0.0652038	0.999926	0
AQP1	67.9594	-1.38005	0.74937	-1.84161	0.0655323	0.999926	0
AGPS	1541	0.545889	0.296464	1.84133	0.0655733	0.999926	0
ADCY1	156.098	-1.39869	0.759779	-1.84091	0.065634	0.999926	0
GLI3	893.885	-0.367687	0.19977	-1.84055	0.0656873	0.999926	0
SIX2	99.3098	2.14455	1.16573	1.83966	0.0658182	0.999926	0
IER5	634.745	-0.868792	0.472284	-1.83955	0.0658337	0.999926	0
NDST1	2553.4	0.310091	0.168576	1.83947	0.0658462	0.999926	0
BAI2	349.719	-0.61337	0.333452	-1.83945	0.0658484	0.999926	0
COL5A3	1025.38	1.05189	0.572172	1.83842	0.0660002	0.999926	0
WLS	4451.02	-0.995449	0.541644	-1.83783	0.0660877	0.999926	0
LYRM1	196.364	-0.516519	0.281127	-1.83732	0.0661628	0.999926	0
SLC9A9	46.2335	-0.708877	0.385842	-1.83722	0.0661776	0.999926	0
DDIT4	2791.13	0.612085	0.333182	1.83709	0.0661965	0.999926	0
POLD1	402.618	0.419953	0.228612	1.83696	0.0662154	0.999926	0
VAT1L	555.195	-1.0475	0.570352	-1.83659	0.0662705	0.999926	0
CCDC146	61.0545	-0.732151	0.398837	-1.83572	0.0663998	0.999926	0
RNF144A	1268.94	0.502912	0.273977	1.8356	0.0664167	0.999926	0
SLC3A2	1233.48	0.466864	0.254351	1.83551	0.0664303	0.999926	0
BBS10	258.201	-0.425268	0.232015	-1.83293	0.0668129	0.999926	0
LUM	1711.47	1.42809	0.779891	1.83114	0.0670792	0.999926	0
CHST14	437.453	0.347793	0.189985	1.83064	0.0671548	0.999926	0
PCDHGC3	617.434	-0.623075	0.340488	-1.82995	0.0672577	0.999926	0
STX7	695.681	-0.331425	0.181306	-1.82799	0.0675506	0.999926	0
XPR1	1584.52	-0.979107	0.536138	-1.82622	0.0678168	0.999926	0
TYRP1	33.3397	1.6698	0.914757	1.8254	0.0679405	0.999926	0
ADCK2	176.819	0.59656	0.326822	1.82534	0.0679503	0.999926	0
FOXC2	128.535	1.09299	0.598893	1.82502	0.0679977	0.999926	0
IFNGR2	490.105	-0.349421	0.191512	-1.82454	0.068071	0.999926	0
GTPBP2	722.758	0.459836	0.252159	1.8236	0.068213	0.999926	0
LOC100287015	22.5741	-0.817086	0.448228	-1.82293	0.0683143	0.999926	0
GRAMD3	297.937	0.508132	0.278755	1.82286	0.0683245	0.999926	0
TWIST2	13.9283	-1.66059	0.911249	-1.82232	0.068406	0.999926	0
TRIM16L	252.228	0.622686	0.341818	1.82169	0.0685025	0.999926	0
MRC2	11148.4	0.461899	0.253636	1.82111	0.0685899	0.999926	0
BOK	475.771	0.627861	0.344871	1.82057	0.0686727	0.999926	0
FBLN1	5233.41	0.53007	0.291292	1.81972	0.0688015	0.999926	0
BICC1	446.093	0.952738	0.523977	1.81828	0.0690212	0.999926	0
MCM3	1153.63	0.51174	0.281501	1.8179	0.0690798	0.999926	0
RAB15	452.081	0.584071	0.321304	1.81782	0.0690923	0.999926	0
TMEM167B	521.253	-0.427395	0.235199	-1.81716	0.0691919	0.999926	0
PRR24	134.313	0.577299	0.317819	1.81644	0.0693028	0.999926	0
AGT	29.4909	1.39886	0.770369	1.81583	0.069396	0.999926	0
ADCK5	69.1963	0.704753	0.388438	1.81432	0.0696278	0.999926	0
GCFC2	186.855	-0.447408	0.246717	-1.81345	0.0697632	0.999926	0
MORN4	146.478	-0.537133	0.296612	-1.81089	0.0701578	0.999926	0
TBC1D10A	177.889	0.517082	0.285605	1.81048	0.0702212	0.999926	0
SNHG5	1002.31	0.968281	0.535142	1.80939	0.0703903	0.999926	0
MYADM	954.568	0.689847	0.381634	1.80762	0.0706662	0.999926	0
STK38	706.595	0.30259	0.167468	1.80685	0.0707858	0.999926	0
HSD17B7P2	88.9388	-0.701463	0.388419	-1.80594	0.070927	0.999926	0
FHL2	693.703	1.09048	0.604034	1.80533	0.0710225	0.999926	0
ICAM1	132.574	-1.66405	0.922226	-1.80439	0.0711706	0.999926	0
EPAS1	942.781	1.32047	0.732334	1.80309	0.0713734	0.999926	0
PALMD	75.0162	1.55834	0.864743	1.80208	0.0715323	0.999926	0
RASSF1	150.423	0.637043	0.353507	1.80207	0.0715346	0.999926	0
PTX3	998.131	-1.52473	0.847435	-1.79922	0.0719831	0.999926	0
APBA2	992.391	0.69405	0.386282	1.79674	0.0723764	0.999926	0
HTRA1	2870.58	-0.620526	0.345369	-1.7967	0.0723827	0.999926	0
COL1A1	124500	1.28679	0.716916	1.79489	0.0726708	0.999926	0
ANKRD36B	553.483	-0.467957	0.260855	-1.79393	0.0728239	0.999926	0
TLE6	30.1373	1.21242	0.676302	1.79272	0.0730183	0.999926	0
LOC100329109	56.5349	-0.618865	0.345285	-1.79233	0.0730799	0.999926	0
IL7R	47.2986	1.03	0.574721	1.79217	0.0731062	0.999926	0
TIMP1	1878.94	0.952493	0.531571	1.79185	0.0731576	0.999926	0
IFT27	225.735	-0.340173	0.189945	-1.7909	0.0733089	0.999926	0
ATP6V1C1	550.739	-0.283247	0.158195	-1.79048	0.0733761	0.999926	0
TMEM136	224.407	-0.413727	0.231138	-1.78995	0.0734615	0.999926	0
C1orf226	399.307	-1.53185	0.856089	-1.78936	0.0735567	0.999926	0
RNF19A	1086.56	-0.901038	0.50455	-1.78582	0.0741278	0.999926	0
AK5	359.927	-1.35071	0.756472	-1.78555	0.0741729	0.999926	0
RNF157	191.187	-0.796924	0.446766	-1.78376	0.0744628	0.999926	0
TTC35	301.196	-0.540878	0.30325	-1.7836	0.0744885	0.999926	0
ANKRD5	38.4328	0.863417	0.484282	1.78288	0.0746058	0.999926	0
STK24	1082.03	0.345494	0.193997	1.78092	0.0749252	0.999926	0
FAM86DP	123.022	-0.6629	0.372284	-1.78063	0.0749732	0.999926	0
SCRG1	46.0575	2.10444	1.18231	1.77995	0.0750847	0.999926	0
SOSTDC1	31.2789	1.28236	0.720814	1.77905	0.0752318	0.999926	0
ST3GAL1	501.27	1.12389	0.632139	1.77791	0.0754184	0.999926	0
AHNAK2	3768.34	-1.30237	0.732881	-1.77706	0.0755587	0.999926	0
FZD7	977.951	0.631446	0.355651	1.77547	0.075821	0.999926	0
NTN1	475.7	-1.32034	0.74392	-1.77484	0.0759244	0.999926	0
CLDN11	299.315	-1.75686	0.990222	-1.7742	0.0760294	0.999926	0
SCARA3	1269	0.548977	0.309464	1.77396	0.0760699	0.999926	0
TEKT2	17.1952	-1.77157	0.998812	-1.77367	0.0761172	0.999926	0
CDC6	329.23	0.640661	0.361386	1.77279	0.0762639	0.999926	0
SERTAD1	106.789	0.516649	0.291536	1.77217	0.0763671	0.999926	0
EFEMP2	1225.1	0.881028	0.497208	1.77195	0.0764028	0.999926	0
NPTXR	102.98	0.579558	0.327332	1.77055	0.0766354	0.999926	0
TRIM21	148.685	0.490106	0.276967	1.76955	0.0768023	0.999926	0
TOM1L2	1451.87	0.697159	0.394255	1.76829	0.0770117	0.999926	0
AGPAT2	239.969	0.592211	0.334914	1.76825	0.0770192	0.999926	0
PRKCZ	26.3675	1.45144	0.82159	1.76662	0.0772919	0.999926	0
ISOC2	417.977	0.617892	0.349826	1.76628	0.0773485	0.999926	0
EPDR1	544.845	0.847219	0.479689	1.76618	0.0773649	0.999926	0
MOK	87.1986	-0.73698	0.417733	-1.76424	0.0776924	0.999926	0
PLK1	495.647	0.457314	0.259261	1.76391	0.0777465	0.999926	0
BACE2	343.335	0.514425	0.291778	1.76307	0.0778888	0.999926	0
SYNE1	1662.3	0.368997	0.209356	1.76253	0.0779793	0.999926	0
ANKRD36BP2	34.7501	-0.768492	0.436117	-1.76212	0.0780484	0.999926	0
SYT1	408.572	-0.657736	0.373935	-1.75896	0.0785846	0.999926	0
TBCK	349.811	-0.400155	0.227632	-1.7579	0.0787645	0.999926	0
LRRC58	1013.48	-0.349691	0.198958	-1.75761	0.0788142	0.999926	0
C6orf225	204.244	-0.445436	0.253518	-1.75702	0.0789145	0.999926	0
S100A2	61.0576	1.25615	0.71499	1.75688	0.0789377	0.999926	0
HTR1B	33.5518	-2.32062	1.32169	-1.7558	0.0791219	0.999926	0
ERO1LB	115.462	-0.530434	0.302295	-1.75469	0.0793125	0.999926	0
GDPD2	393.209	-2.45966	1.40395	-1.75196	0.079781	0.999926	0
FBXL17	336.983	-0.32439	0.185275	-1.75086	0.0799705	0.999926	0
SHROOM1	46.6894	0.85896	0.490731	1.75037	0.0800549	0.999926	0
SYT11	2147.58	-1.01793	0.582138	-1.74861	0.080358	0.999926	0
MEX3D	377.568	0.348927	0.199713	1.74715	0.080612	0.999926	0
CTDSPL	288.758	1.08341	0.620233	1.74678	0.0806756	0.999926	0
AASS	992.189	-0.467018	0.267498	-1.74587	0.0808327	0.999926	0
MMD	334.531	-0.694567	0.39799	-1.74519	0.0809525	0.999926	0
FAM100B	214.155	0.447518	0.25648	1.74485	0.0810111	0.999926	0
ZXDB	161.591	-0.470527	0.269702	-1.74462	0.0810512	0.999926	0
NCBP2	1095.78	-0.302389	0.173379	-1.7441	0.0811424	0.999926	0
SPC24	69.597	0.758531	0.434923	1.74406	0.0811489	0.999926	0
PRPS2	327.226	0.514489	0.295319	1.74215	0.0814824	0.999926	0
DMXL2	811.894	-0.373348	0.214365	-1.74165	0.0815704	0.999926	0
FIGN	218.124	-1.11806	0.641956	-1.74164	0.0815708	0.999926	0
LETM2	31.7188	-0.718364	0.412825	-1.74012	0.081838	0.999926	0
NNT	1549.51	0.349788	0.201075	1.73959	0.0819304	0.999926	0
SNORD12	6.40934	1.85782	1.06814	1.7393	0.0819819	0.999926	0
HDAC1	1022.47	0.348135	0.200468	1.73661	0.0824561	0.999926	0
PURA	193.162	-0.437842	0.252152	-1.73642	0.0824901	0.999926	0
OMD	32.1072	1.76748	1.01835	1.73564	0.0826272	0.999926	0
PRRT2	189.68	-0.666353	0.383967	-1.73545	0.0826618	0.999926	0
SAPCD2	211.368	0.702794	0.405128	1.73475	0.0827858	0.999926	0
COMTD1	61.1926	0.732472	0.422264	1.73463	0.0828061	0.999926	0
CYP27C1	77.1702	0.831083	0.479754	1.73231	0.0832182	0.999926	0
SENP2	521.774	-0.283942	0.163969	-1.73168	0.0833302	0.999926	0
HSD17B7	146.516	-0.506167	0.292374	-1.73123	0.0834108	0.999926	0
TRAF2	130.114	0.413979	0.239209	1.73061	0.0835207	0.999926	0
LRRC17	725.289	0.842055	0.487322	1.72792	0.0840023	0.999926	0
SLC6A15	173.386	-1.40842	0.815321	-1.72744	0.0840888	0.999926	0
CDH11	3240.13	0.445235	0.257803	1.72703	0.0841614	0.999926	0
APBB3	208.484	-0.458768	0.266052	-1.72436	0.0846437	0.999926	0
AURKB	245.722	0.528727	0.306639	1.72426	0.0846601	0.999926	0
TARSL2	194.597	-0.464646	0.269496	-1.72413	0.0846843	0.999926	0
GNAZ	87.8027	-1.07991	0.626409	-1.72398	0.0847123	0.999926	0
MXI1	265.877	-0.461838	0.267999	-1.72328	0.0848379	0.999926	0
DIRAS2	68.4677	-1.3144	0.762819	-1.72308	0.0848739	0.999926	0
EIF2B4	367.865	-0.295686	0.171677	-1.72234	0.0850081	0.999926	0
TSPAN15	109.673	1.73543	1.00828	1.72119	0.0852171	0.999926	0
ZNF805	149.646	-0.375514	0.2183	-1.72017	0.085401	0.999926	0
PFN2	3737.91	-0.310511	0.180628	-1.71907	0.085602	0.999926	0
HOXD-AS1	62.1817	1.16286	0.676453	1.71906	0.0856031	0.999926	0
LIFR	2364.12	-0.776257	0.451672	-1.71863	0.0856821	0.999926	0
YWHAQ	4904.69	-0.251129	0.146139	-1.71842	0.0857198	0.999926	0
EDIL3	2803.79	1.0305	0.599888	1.71782	0.085829	0.999926	0
HSBP1L1	35.4766	1.14596	0.667199	1.71757	0.0858751	0.999926	0
ILDR2	313	-1.63856	0.954112	-1.71736	0.0859129	0.999926	0
CLCC1	478.847	-0.347573	0.202692	-1.71479	0.0863843	0.999926	0
ABCD1	200.231	0.656109	0.38281	1.71393	0.0865419	0.999926	0
FHOD3	520.884	0.770234	0.449767	1.71252	0.0868012	0.999926	0
MAGI2	123.27	-0.843575	0.492745	-1.71199	0.0868981	0.999926	0
CYP51A1	1699.49	-0.435555	0.254607	-1.7107	0.0871371	0.999926	0
TMEM200C	292.636	-1.67458	0.979383	-1.70984	0.0872963	0.999926	0
WIPF1	1180.65	0.355587	0.207981	1.70971	0.0873198	0.999926	0
LOC100506548	678.141	-0.461028	0.269819	-1.70866	0.0875142	0.999926	0
SCUBE3	74.894	-0.794614	0.465291	-1.70778	0.0876776	0.999926	0
MAP1A	1547.61	-0.505769	0.296158	-1.70777	0.087679	0.999926	0
FAM84B	208.977	1.13382	0.664266	1.70688	0.0878452	0.999926	0
SLC1A4	311.101	0.611385	0.358553	1.70515	0.0881674	0.999926	0
MED30	69.2499	0.460399	0.270089	1.70462	0.088265	0.999926	0
SAT1	808.047	0.525985	0.30861	1.70437	0.0883127	0.999926	0
MICAL3	1186.53	-0.575841	0.338199	-1.70267	0.0886298	0.999926	0
JUNB	355.787	0.784363	0.460916	1.70175	0.0888026	0.999926	0
RAPGEF4	112.741	1.20111	0.706132	1.70097	0.0889492	0.999926	0
MAGI1	322.83	-0.451213	0.265658	-1.69847	0.0894189	0.999926	0
ANTXR2	1286.26	-0.530794	0.312566	-1.69818	0.0894732	0.999926	0
SLC43A2	99.2578	-0.977472	0.575781	-1.69765	0.0895747	0.999926	0
AGPAT9	69.603	1.34521	0.792427	1.69758	0.0895865	0.999926	0
ARRDC4	911.935	-0.943588	0.556807	-1.69464	0.0901439	0.999926	0
KIAA1804	91.1184	0.995331	0.587564	1.694	0.0902661	0.999926	0
EPT1	773.878	-0.321462	0.189766	-1.69399	0.0902675	0.999926	0
UBAC2	698.318	0.395037	0.233214	1.69388	0.0902877	0.999926	0
REEP4	217.898	0.404787	0.238986	1.69377	0.0903089	0.999926	0
NFATC1	148.328	0.61991	0.36612	1.69319	0.0904201	0.999926	0
ATF4	2714.93	0.534107	0.315506	1.69286	0.0904827	0.999926	0
PRDM8	121.611	-0.769978	0.455089	-1.69193	0.0906599	0.999926	0
OSBPL11	346.181	-0.505205	0.298627	-1.69176	0.090692	0.999926	0
ITGAV	5205.16	0.416811	0.246537	1.69066	0.0909011	0.999926	0
ZSWIM4	162.798	0.501007	0.29641	1.69025	0.0909799	0.999926	0
LAMP1	2775.65	-0.258403	0.152921	-1.68977	0.0910713	0.999926	0
LOC646762	123.04	0.658919	0.389998	1.68954	0.0911151	0.999926	0
TACR1	176.921	-1.84594	1.09272	-1.68931	0.0911598	0.999926	0
RCBTB1	529.367	-0.374917	0.222195	-1.68733	0.0915394	0.999926	0
LRIF1	167.219	-0.417288	0.247328	-1.68718	0.091568	0.999926	0
SRD5A3	151.039	-0.635309	0.376587	-1.68702	0.0915995	0.999926	0
HSD17B4	1494.03	-0.352097	0.208759	-1.68662	0.091676	0.999926	0
UGCG	305.776	-0.978035	0.579913	-1.68652	0.0916955	0.999926	0
KIF18A	215.239	0.335654	0.199065	1.68615	0.0917663	0.999926	0
NFKBIL1	165.032	0.35303	0.209397	1.68594	0.0918082	0.999926	0
HRCT1	28.7713	1.12413	0.667085	1.68514	0.0919622	0.999926	0
UQCRFS1	922.802	0.553137	0.328273	1.68499	0.09199	0.999926	0
PGM5P2	25.9718	-0.810052	0.480815	-1.68475	0.0920374	0.999926	0
FAM107B	240.52	0.557477	0.331178	1.68331	0.0923147	0.999926	0
C14orf37	361.443	-0.72217	0.429051	-1.68318	0.0923405	0.999926	0
FAM111B	157.33	0.774149	0.46017	1.68231	0.0925087	0.999926	0
TMEM35	78.3956	-0.878422	0.522401	-1.68151	0.0926643	0.999926	0
SRGAP1	454.823	-0.518225	0.308289	-1.68097	0.0927682	0.999926	0
FEZ1	745.976	-0.773681	0.460344	-1.68066	0.092829	0.999926	0
TNC	34877.6	-1.28463	0.764468	-1.68042	0.092875	0.999926	0
IGLON5	23.1326	0.989251	0.589482	1.67817	0.0933138	0.999926	0
MAPK8IP1	269.861	-0.919555	0.548324	-1.67703	0.0935368	0.999926	0
PHACTR1	20.7127	-0.908739	0.542279	-1.67578	0.0937815	0.999926	0
FLJ45445	425.874	0.30625	0.18303	1.67323	0.0942828	0.999926	0
PLCD1	302.294	0.531426	0.317833	1.67203	0.0945189	0.999926	0
NCAPH2	429.098	0.363488	0.217526	1.67101	0.0947204	0.999926	0
IPO8	974.722	-0.298687	0.178816	-1.67036	0.0948486	0.999926	0
RHOU	156.682	-1.71467	1.02659	-1.67026	0.0948673	0.999926	0
PDPN	915.136	-1.51629	0.907998	-1.66992	0.0949348	0.999926	0
AKR1C1	14.9898	0.936909	0.561245	1.66934	0.09505	0.999926	0
MOB1B	908.034	-0.425292	0.255335	-1.66562	0.0957887	0.999926	0
GOPC	880.465	0.587783	0.35318	1.66426	0.0960604	0.999926	0
FMN2	200.483	-0.733518	0.440815	-1.664	0.0961116	0.999926	0
NOS1AP	151.227	-1.47014	0.883855	-1.66332	0.0962476	0.999926	0
LOC100294362	28.4649	-0.731253	0.439775	-1.66279	0.0963546	0.999926	0
PACSIN3	235.591	0.799306	0.480735	1.66268	0.0963771	0.999926	0
B4GALNT1	72.2355	0.505466	0.304025	1.66258	0.0963965	0.999926	0
PRIM2	166.229	0.398342	0.239672	1.66203	0.0965064	0.999926	0
HDAC9	385.849	-0.609629	0.366814	-1.66196	0.0965213	0.999926	0
SLC45A3	54.4731	-0.634551	0.382207	-1.66023	0.096868	0.999926	0
BBIP1	165.292	-0.349538	0.210538	-1.66022	0.0968706	0.999926	0
TIPARP	470.485	-0.472683	0.284784	-1.6598	0.0969557	0.999926	0
MYO5A	1072.84	-0.307679	0.185484	-1.65879	0.0971582	0.999926	0
PICALM	3361.79	0.374576	0.226045	1.65708	0.0975024	0.999926	0
PDE8B	60.5462	-1.13775	0.687993	-1.65373	0.0981826	0.999926	0
RPGR	126.901	-0.478313	0.289331	-1.65317	0.0982959	0.999926	0
UCHL1	1299.86	-0.662126	0.400588	-1.65289	0.0983538	0.999926	0
PHTF1	575.433	-0.623023	0.37719	-1.65175	0.0985859	0.999926	0
KLF5	223.357	0.918138	0.555867	1.65172	0.0985911	0.999926	0
WDR78	52.3879	-1.06427	0.64447	-1.65139	0.0986583	0.999926	0
POC1A	128.389	0.529035	0.320534	1.65048	0.0988449	0.999926	0
C1orf86	359.505	0.406536	0.246465	1.64947	0.0990521	0.999926	0
FAXC	67.981	0.916104	0.555617	1.6488	0.0991878	0.999926	0
LMBR1	615.471	-0.319037	0.19358	-1.64809	0.0993344	0.999926	0
PON2	1727.23	-0.771722	0.468257	-1.64807	0.0993373	0.999926	0
ADAMTS3	190.845	-0.747415	0.45368	-1.64745	0.0994657	0.999926	0
CRIP1	9.35615	1.58994	0.965256	1.64717	0.0995223	0.999926	0
PPARGC1A	459.074	1.05791	0.642451	1.64668	0.0996231	0.999926	0
RGS4	460.673	-1.37227	0.833404	-1.64659	0.0996431	0.999926	0
FBLIM1	1069.5	0.752812	0.457463	1.64562	0.0998415	0.999926	0
KIF5C	483.295	-1.67236	1.01678	-1.64476	0.10002	0.999926	0
NPHP1	84.1957	-0.503164	0.305957	-1.64456	0.100061	0.999926	0
COL4A6	554.169	-1.02473	0.623172	-1.64438	0.100098	0.999926	0
SLC35B4	637.658	-0.288579	0.175536	-1.64398	0.100179	0.999926	0
IL8	20.4175	-1.88774	1.14833	-1.64389	0.100199	0.999926	0
SLC38A1	1381.63	0.492179	0.299633	1.6426	0.100465	0.999926	0
RAB8B	780.211	-0.380659	0.23179	-1.64226	0.100536	0.999926	0
KCNIP3	49.7494	-1.06558	0.649064	-1.64171	0.10065	0.999926	0
ZNRF3	321.586	-0.697241	0.424733	-1.6416	0.100673	0.999926	0
SLC16A4	147.593	0.707681	0.431173	1.64129	0.100737	0.999926	0
NTN3	11.9818	0.999808	0.609243	1.64107	0.100784	0.999926	0
SASH1	672.026	-0.587691	0.358231	-1.64054	0.100894	0.999926	0
NDFIP1	2041.47	-0.779769	0.475415	-1.64019	0.100967	0.999926	0
ADAMTSL1	1340.17	-1.41639	0.863991	-1.63936	0.101138	0.999926	0
FAP	711.763	1.51721	0.926201	1.6381	0.1014	0.999926	0
GOT1	578.651	0.344632	0.2104	1.63798	0.101426	0.999926	0
FAM196A	44.2348	-1.08243	0.660839	-1.63796	0.10143	0.999926	0
SPECC1	537.439	0.718003	0.438418	1.63771	0.101482	0.999926	0
C12orf76	120.577	-0.57135	0.349181	-1.63626	0.101786	0.999926	0
SECISBP2	514.344	-0.347879	0.212621	-1.63615	0.101809	0.999926	0
RUFY2	321.924	-0.4261	0.260542	-1.63544	0.101957	0.999926	0
TEF	180.133	0.573974	0.351169	1.63447	0.102161	0.999926	0
AGAP1	509.078	-0.444229	0.271794	-1.63443	0.102168	0.999926	0
SERAC1	220.761	0.34518	0.211255	1.63395	0.10227	0.999926	0
TRNP1	220.584	-1.03221	0.63177	-1.63384	0.102293	0.999926	0
ANKRD44	188.552	0.82388	0.504483	1.63312	0.102445	0.999926	0
UBL4A	377.547	0.344028	0.210678	1.63296	0.102478	0.999926	0
DMPK	609.673	-0.563363	0.345148	-1.63224	0.10263	0.999926	0
COL15A1	901.725	2.63924	1.61697	1.63221	0.102635	0.999926	0
UNC50	319.642	-0.316226	0.193994	-1.63008	0.103084	0.999926	0
RAPGEFL1	82.6512	-0.530335	0.325343	-1.63008	0.103085	0.999926	0
IQCG	102.57	-0.965946	0.592679	-1.62979	0.103145	0.999926	0
MEGF6	62.5255	-0.940633	0.57725	-1.62951	0.103206	0.999926	0
AZIN1	1932.18	-0.310272	0.190542	-1.62836	0.103448	0.999926	0
ATG12	676.169	-0.379638	0.23324	-1.62767	0.103594	0.999926	0
NUDT18	51.0475	0.80266	0.493308	1.6271	0.103717	0.999926	0
ADAMTS9	396.109	0.921307	0.566346	1.62676	0.103789	0.999926	0
FAM83D	227.815	0.570642	0.350855	1.62643	0.103858	0.999926	0
LRCH3	426.144	-0.559434	0.343998	-1.62627	0.103892	0.999926	0
ENPP1	742.368	1.32305	0.813728	1.62591	0.103969	0.999926	0
CABP7	309.174	2.45404	1.50993	1.62527	0.104106	0.999926	0
LDB2	116.595	-0.914993	0.563008	-1.62519	0.104123	0.999926	0
TCF19	330.547	0.456287	0.280763	1.62517	0.104127	0.999926	0
PDLIM1	561.094	0.540723	0.332816	1.62469	0.104228	0.999926	0
LGALS8	206.939	0.414737	0.255298	1.62452	0.104264	0.999926	0
FAM169A	159.559	-0.660729	0.406778	-1.6243	0.104312	0.999926	0
C9orf3	210.958	0.636523	0.391942	1.62402	0.104371	0.999926	0
JAK2	223.597	-0.478176	0.294554	-1.62339	0.104506	0.999926	0
KIF2C	520.771	0.446017	0.274854	1.62274	0.104645	0.999926	0
ZNF718	46.8165	-0.705881	0.435372	-1.62133	0.104948	0.999926	0
TMEM50B	561.11	-0.50621	0.312529	-1.61972	0.105292	0.999926	0
B3GNTL1	50.3512	-0.501427	0.309652	-1.61932	0.105378	0.999926	0
XRRA1	110.894	1.02666	0.634048	1.61921	0.105402	0.999926	0
PCBP3	70.2984	-1.654	1.0215	-1.61919	0.105407	0.999926	0
DPYSL4	370.525	-0.968234	0.598291	-1.61833	0.105591	0.999926	0
DCHS1	2620.53	-0.30308	0.187315	-1.61802	0.105658	0.999926	0
CLDN15	62.0996	-0.627254	0.38767	-1.61801	0.10566	0.999926	0
PPIC	357.777	0.656084	0.4058	1.61677	0.105928	0.999926	0
KIF23	578.148	0.415477	0.257	1.61664	0.105955	0.999926	0
PPAPDC2	135.602	-0.407777	0.252399	-1.61561	0.106179	0.999926	0
CTSC	1220.45	-0.515423	0.319163	-1.61492	0.106328	0.999926	0
DPYSL2	3712.75	-0.85023	0.526565	-1.61467	0.106382	0.999926	0
NDRG2	73.9938	0.576127	0.356884	1.61433	0.106457	0.999926	0
LOC100133331	253.524	0.341686	0.21168	1.61416	0.106492	0.999926	0
CHAF1A	372.354	0.589786	0.36539	1.61413	0.1065	0.999926	0
SLC41A1	566.777	-0.285605	0.176967	-1.61389	0.106551	0.999926	0
VAMP5	101.568	0.87231	0.540589	1.61363	0.106608	0.999926	0
SLC39A8	200.046	0.618495	0.383296	1.61362	0.106609	0.999926	0
MIR143HG	71.9396	0.977426	0.60601	1.61289	0.106769	0.999926	0
ENOSF1	302.209	-0.440529	0.273148	-1.61278	0.106791	0.999926	0
NT5DC1	490.8	0.560982	0.347984	1.61209	0.106942	0.999926	0
OSGIN1	40.5952	1.22629	0.761283	1.61081	0.10722	0.999926	0
TNIP2	263.763	0.407664	0.253117	1.61057	0.107272	0.999926	0
GINS2	218.955	0.526911	0.327289	1.60992	0.107415	0.999926	0
EXOC1	641.537	-0.300599	0.186817	-1.60905	0.107605	0.999926	0
CPVL	89.6584	-1.52657	0.949375	-1.60797	0.107841	0.999926	0
PXDN	7649.71	0.379368	0.235934	1.60794	0.107848	0.999926	0
CBR3	32.8075	0.870694	0.542011	1.60641	0.108183	0.999926	0
FAM155A	62.0036	-0.851366	0.530095	-1.60606	0.10826	0.999926	0
DGCR11	32.4859	1.01133	0.629876	1.6056	0.108362	0.999926	0
LRP8	588.27	-0.324725	0.202279	-1.60533	0.108422	0.999926	0
TMEM47	708.817	-0.590054	0.367616	-1.60508	0.108476	0.999926	0
ZNF565	41.6083	-0.64083	0.39952	-1.604	0.108714	0.999926	0
ALKBH2	125.928	-0.374268	0.233444	-1.60325	0.108881	0.999926	0
AQP3	16.9372	1.38945	0.867317	1.60201	0.109154	0.999926	0
PRKY	178.813	0.962061	0.600639	1.60173	0.109216	0.999926	0
TROVE2	456.905	-0.312399	0.195089	-1.60131	0.109308	0.999926	0
NUDT11	286.72	-0.408182	0.254934	-1.60112	0.109349	0.999926	0
KIRREL	1439.49	0.324811	0.202921	1.60067	0.109449	0.999926	0
PEX19	776.678	-0.230751	0.144201	-1.6002	0.109554	0.999926	0
SH3RF3	288.818	0.642179	0.401802	1.59825	0.109988	0.999926	0
LOC284454	65.8127	0.977636	0.611762	1.59807	0.110028	0.999926	0
APCDD1	250.083	-0.63634	0.398225	-1.59794	0.110056	0.999926	0
SBF2	1024.99	-0.362821	0.22713	-1.59741	0.110174	0.999926	0
RTTN	248.569	0.341505	0.213803	1.59729	0.110202	0.999926	0
PRPS1	578.263	0.416565	0.260833	1.59705	0.110254	0.999926	0
CENPJ	293.323	0.366747	0.229786	1.59604	0.110481	0.999926	0
RASL10B	140.933	-0.591483	0.370789	-1.5952	0.110667	0.999926	0
CHRNA1	54.4969	0.947811	0.594217	1.59506	0.110699	0.999926	0
SIPA1L1	767.519	0.432869	0.271408	1.59491	0.110733	0.999926	0
TBC1D7	174.623	0.346409	0.217202	1.59487	0.110742	0.999926	0
HECW2	62.0215	-0.745067	0.467402	-1.59406	0.110922	0.999926	0
PRSS23	4318.96	0.596089	0.374301	1.59254	0.111264	0.999926	0
ZSCAN30	293.264	-0.31078	0.195165	-1.59239	0.111296	0.999926	0
VANGL2	1104.59	-0.897857	0.563876	-1.59229	0.111319	0.999926	0
CHPF	2982.07	0.322652	0.202693	1.59183	0.111423	0.999926	0
DDTL	182.53	0.396287	0.248974	1.59168	0.111456	0.999926	0
BEX1	189.516	-1.19316	0.749648	-1.59162	0.11147	0.999926	0
EML1	652.12	-0.701987	0.441052	-1.59162	0.11147	0.999926	0
NR4A1	30.6853	0.719195	0.451972	1.59124	0.111556	0.999926	0
SGTB	321.97	-0.463473	0.291276	-1.59118	0.111568	0.999926	0
SLC7A5P2	75.1015	0.650127	0.408892	1.58997	0.111841	0.999926	0
ARHGEF9	502.897	-0.353642	0.222609	-1.58863	0.112144	0.999926	0
RCC2	2199.22	0.298351	0.187828	1.58843	0.11219	0.999926	0
COL7A1	386.899	0.677163	0.426809	1.58657	0.11261	0.999926	0
BCAR1	1059.9	0.395399	0.249257	1.58631	0.112668	0.999926	0
CPM	76.8396	-1.65785	1.04549	-1.58572	0.112803	0.999926	0
SLC40A1	142.136	-0.897922	0.566959	-1.58375	0.11325	0.999926	0
SLC12A9	287.005	-0.488375	0.308383	-1.58366	0.113271	0.999926	0
CDT1	169.594	0.561485	0.354563	1.5836	0.113285	0.999926	0
FAM71F2	9.62361	-1.10631	0.698615	-1.58358	0.11329	0.999926	0
MEIS3	324.005	0.674341	0.426006	1.58294	0.113436	0.999926	0
MCC	788.442	-0.400231	0.25291	-1.5825	0.113534	0.999926	0
TMC6	30.7295	0.703785	0.44482	1.58218	0.113609	0.999926	0
DNA2	186.547	0.567435	0.358871	1.58117	0.11384	0.999926	0
SYNJ1	278.852	-0.482018	0.304906	-1.58087	0.113907	0.999926	0
TUSC3	1330.32	-0.532355	0.33677	-1.58077	0.113932	0.999926	0
ASPHD2	86.807	0.484814	0.30675	1.58048	0.113996	0.999926	0
FAM135A	327.987	-0.666345	0.42198	-1.57909	0.114315	0.999926	0
DNLZ	57.0648	0.516121	0.327071	1.57801	0.114563	0.999926	0
ODZ3	2732.51	0.528823	0.33528	1.57726	0.114736	0.999926	0
PDLIM2	447.02	0.510533	0.32376	1.57689	0.114822	0.999926	0
COL4A1	11995.1	0.584046	0.3705	1.57637	0.11494	0.999926	0
ATG4D	142.388	0.591102	0.374989	1.57632	0.114952	0.999926	0
TYMS	283.548	0.455677	0.289139	1.57598	0.115031	0.999926	0
THSD4	473.874	-1.11747	0.709169	-1.57574	0.115085	0.999926	0
PTPN14	2862.86	0.567078	0.359953	1.57542	0.115159	0.999926	0
WDR91	261.253	-0.389628	0.24734	-1.57527	0.115193	0.999926	0
ERLIN2	870.781	-0.225594	0.14323	-1.57504	0.115246	0.999926	0
ST6GALNAC3	70.864	-0.86226	0.547464	-1.57501	0.115255	0.999926	0
MTHFD1	1108.45	0.438749	0.278589	1.5749	0.11528	0.999926	0
CAMKK1	53.4253	0.515659	0.327476	1.57465	0.115338	0.999926	0
PIGN	399.517	-0.272159	0.173172	-1.57161	0.116041	0.999926	0
NR1H3	75.2303	0.561236	0.357281	1.57085	0.116217	0.999926	0
C1QTNF3	47.0267	0.933677	0.594461	1.57063	0.116269	0.999926	0
CLN6	252.309	0.366958	0.233645	1.57058	0.11628	0.999926	0
ING5	255.746	-0.285809	0.182078	-1.56971	0.116483	0.999926	0
ZFP112	124.03	0.441851	0.281569	1.56925	0.11659	0.999926	0
HMCN1	2429.4	1.41547	0.902593	1.56822	0.116829	0.999926	0
LOC283335	23.3604	0.690513	0.440341	1.56813	0.11685	0.999926	0
C6orf115	176.95	0.384144	0.245091	1.56735	0.117033	0.999926	0
TTC21A	71.5631	-0.610545	0.389674	-1.56681	0.117159	0.999926	0
HOPX	82.5581	1.16644	0.744665	1.5664	0.117256	0.999926	0
PPIH	169.469	0.359277	0.229582	1.56492	0.117602	0.999926	0
ITGA3	2565.37	0.997978	0.638043	1.56412	0.117789	0.999926	0
POLA2	265.71	0.348541	0.222965	1.56321	0.118004	0.999926	0
IRGQ	489.913	-0.385221	0.246487	-1.56284	0.11809	0.999926	0
ADM2	128.481	1.07575	0.688592	1.56225	0.11823	0.999926	0
FTSJ1	543.267	0.607039	0.388601	1.56211	0.118261	0.999926	0
PAK4	416.421	0.462259	0.295997	1.5617	0.118358	0.999926	0
C1orf135	35.1862	0.776277	0.49736	1.56079	0.118572	0.999926	0
DLC1	1254.43	0.558234	0.357683	1.5607	0.118596	0.999926	0
LOC100506123	425.831	-0.541778	0.347151	-1.56064	0.118609	0.999926	0
NIPAL3	355.975	-0.526845	0.337723	-1.55999	0.118762	0.999926	0
SNORD57	5.59668	1.43328	0.918846	1.55987	0.118791	0.999926	0
C3orf15	31.0495	-1.54382	0.990025	-1.55937	0.118908	0.999926	0
EFTUD2	3019.14	-0.781111	0.501276	-1.55824	0.119176	0.999926	0
AMZ2P1	158.833	-0.480916	0.308652	-1.55812	0.119205	0.999926	0
FGFR1	2509.32	-0.702371	0.451059	-1.55716	0.119432	0.999926	0
PDGFRB	2822.55	0.960373	0.616756	1.55714	0.119438	0.999926	0
FAM211B	101.379	0.663779	0.426435	1.55658	0.119571	0.999926	0
APLP1	454.459	-0.775103	0.498041	-1.5563	0.119636	0.999926	0
QPRT	482.722	0.433988	0.2789	1.55607	0.119692	0.999926	0
U2AF1	845.561	0.252048	0.161991	1.55594	0.119724	0.999926	0
ANKRD17	2284.35	-0.238531	0.153315	-1.55582	0.119751	0.999926	0
PTPN11	2273.79	-0.209909	0.134924	-1.55575	0.119767	0.999926	0
HINT2	174.162	0.442694	0.284573	1.55564	0.119794	0.999926	0
ADAM12	2146.7	-0.761936	0.490285	-1.55407	0.120168	0.999926	0
PPP2R4	1739.77	0.335409	0.215913	1.55345	0.120317	0.999926	0
COMMD1	190.017	0.326949	0.210533	1.55296	0.120433	0.999926	0
ZNF217	737.384	-0.312397	0.201165	-1.55294	0.120437	0.999926	0
DCBLD1	263.741	0.492218	0.317166	1.55193	0.12068	0.999926	0
SERINC4	24.6723	-0.721758	0.46555	-1.55034	0.121061	0.999926	0
KDM6A	384.711	0.349508	0.225462	1.55019	0.121096	0.999926	0
KIF27	79.993	-0.733065	0.473126	-1.54941	0.121284	0.999926	0
CNN3	5968.1	-0.469745	0.303294	-1.54881	0.121427	0.999926	0
KCNIP1	36.6563	1.32103	0.853236	1.54826	0.121559	0.999926	0
FAM66D	15.7887	1.20468	0.77879	1.54687	0.121896	0.999926	0
CIAO1	776.376	-0.242786	0.157117	-1.54525	0.122285	0.999926	0
LOC344967	24.3112	0.883818	0.572074	1.54494	0.122362	0.999926	0
LRP4	645.37	-0.808356	0.523513	-1.5441	0.122565	0.999926	0
AASDH	203.862	-0.338826	0.219448	-1.54399	0.122591	0.999926	0
IDS	2267.26	-0.339033	0.219616	-1.54376	0.122648	0.999926	0
TMEM182	42.0437	0.559257	0.362367	1.54334	0.122747	0.999926	0
CPA4	234.044	-1.68204	1.08998	-1.54319	0.122784	0.999926	0
KIAA2026	469.652	-0.347691	0.225323	-1.54308	0.122812	0.999926	0
ACOT7	425.985	0.482507	0.31272	1.54293	0.122847	0.999926	0
FAM8A1	562.055	-0.258896	0.167827	-1.54263	0.12292	0.999926	0
OAF	290.043	-0.959017	0.622079	-1.54163	0.123163	0.999926	0
VASP	721.671	0.528453	0.342819	1.54149	0.123197	0.999926	0
ZFHX3	1143.57	-0.415349	0.269446	-1.54149	0.123198	0.999926	0
SDCBP	2373.62	-0.371512	0.241054	-1.5412	0.123269	0.999926	0
ZNF300	284.868	-0.421388	0.273576	-1.5403	0.123488	0.999926	0
TPT1-AS1	495.481	-0.402347	0.261253	-1.54007	0.123544	0.999926	0
RNF41	715.598	0.257062	0.166992	1.53937	0.123714	0.999926	0
RAB27A	315.299	0.528873	0.343614	1.53915	0.123768	0.999926	0
TRIM14	164.044	0.574096	0.373554	1.53685	0.124331	0.999926	0
PDZD4	153.263	-1.2257	0.797546	-1.53684	0.124331	0.999926	0
COCH	63.155	0.776864	0.505562	1.53663	0.124383	0.999926	0
PFKFB4	285.343	0.521195	0.339825	1.53372	0.125099	0.999926	0
PREP	1583.97	0.580501	0.378586	1.53334	0.125192	0.999926	0
REEP5	1058.39	-0.24804	0.161832	-1.5327	0.125349	0.999926	0
FIBIN	569.856	0.989578	0.646249	1.53126	0.125704	0.999926	0
LOC100129387	157.044	-0.554539	0.3622	-1.53103	0.125762	0.999926	0
PLXNA3	930.217	-0.3187	0.208325	-1.52982	0.126061	0.999926	0
SAP30L	391.857	-0.261276	0.170797	-1.52975	0.126079	0.999926	0
DIXDC1	356.365	0.333856	0.218323	1.52918	0.126219	0.999926	0
FAM26E	31.418	1.25573	0.821207	1.52913	0.126232	0.999926	0
IFI44L	73.4456	-0.894976	0.585417	-1.52879	0.126318	0.999926	0
PPHLN1	654.27	0.23682	0.154935	1.52851	0.126386	0.999926	0
PDCD4	512.313	-0.287422	0.188083	-1.52817	0.12647	0.999926	0
KIF22	512.095	0.489008	0.320027	1.52802	0.126507	0.999926	0
S100A1	5.99423	1.37059	0.897669	1.52684	0.126802	0.999926	0
SCRN2	274.104	0.366457	0.240016	1.5268	0.12681	0.999926	0
GPC1	1576.39	0.38274	0.250726	1.52653	0.126879	0.999926	0
S1PR3	1142.44	0.538884	0.353089	1.5262	0.12696	0.999926	0
EPB41L4A	78.0382	-0.843028	0.552399	-1.52612	0.12698	0.999926	0
CCNG1	2551.02	-0.650818	0.426806	-1.52486	0.127295	0.999926	0
FAM83H	79.0481	0.772776	0.506903	1.52451	0.127383	0.999926	0
HIST2H2BA	10.0837	-1.16666	0.765386	-1.52428	0.12744	0.999926	0
LOC646576	38.4931	0.745942	0.48965	1.52342	0.127654	0.999926	0
IL10RB	281.778	0.385473	0.25307	1.52319	0.127712	0.999926	0
C19orf47	115.063	0.360285	0.236704	1.52209	0.127987	0.999926	0
KIAA0146	544.6	0.284409	0.18689	1.5218	0.128059	0.999926	0
ZDHHC23	54.1338	0.913462	0.600276	1.52174	0.128075	0.999926	0
DHRS4L2	202.462	0.362957	0.238726	1.52039	0.128413	0.999926	0
IL18	37.9832	1.73967	1.14468	1.51978	0.128566	0.999926	0
BMPR2	2401.61	0.371722	0.244641	1.51946	0.128647	0.999926	0
ZNF469	200.469	0.888689	0.584891	1.51941	0.12866	0.999926	0
H3F3C	919.29	-0.333877	0.219809	-1.51894	0.128778	0.999926	0
C2orf76	47.2139	-0.49501	0.325939	-1.51872	0.128833	0.999926	0
TNPO1	2535.61	-0.345929	0.227815	-1.51846	0.128897	0.999926	0
FCGRT	627.707	0.354471	0.233558	1.5177	0.12909	0.999926	0
LOC729970	45.3822	-0.806603	0.531615	-1.51727	0.129199	0.999926	0
B3GALNT1	31.7597	0.877782	0.579617	1.51442	0.12992	0.999926	0
DDT	165.142	0.420374	0.277582	1.51441	0.129921	0.999926	0
EFHC1	554.445	-0.476924	0.314971	-1.51419	0.129979	0.999926	0
GNPDA1	567.391	-0.472535	0.312144	-1.51384	0.130067	0.999926	0
ZBTB7B	205.699	0.635456	0.419779	1.51379	0.13008	0.999926	0
FHL1	1487.75	-0.372107	0.24582	-1.51374	0.130092	0.999926	0
E2F2	84.8507	0.842528	0.556874	1.51296	0.13029	0.999926	0
COL18A1	6225.43	0.396619	0.262315	1.512	0.130535	0.999926	0
GDF5	135.287	-1.61269	1.06668	-1.51188	0.130565	0.999926	0
SNORA6	9.04776	-1.05655	0.698915	-1.5117	0.13061	0.999926	0
WARS2	190.453	-0.350999	0.232285	-1.51107	0.13077	0.999926	0
C4orf47	13.526	-0.977799	0.647199	-1.51082	0.130835	0.999926	0
RCN2	1474.26	-0.373607	0.247453	-1.50981	0.131091	0.999926	0
MMP2	10794.3	0.483744	0.320447	1.50959	0.131148	0.999926	0
ZFYVE19	204.055	0.287511	0.190525	1.50905	0.131286	0.999926	0
CBWD1	569.263	-0.294572	0.195239	-1.50878	0.131356	0.999926	0
C19orf66	159.55	0.40688	0.26972	1.50852	0.131421	0.999926	0
RARRES1	9.74523	1.55794	1.03302	1.50815	0.131516	0.999926	0
CTSH	35.3101	1.15935	0.768819	1.50796	0.131564	0.999926	0
ARHGAP12	727.92	-0.374209	0.248192	-1.50774	0.13162	0.999926	0
RFX4	173.488	-3.24872	2.15618	-1.5067	0.131887	0.999926	0
PLP1	99.4059	-1.69219	1.12316	-1.50663	0.131905	0.999926	0
SNAP25	76.5079	0.491081	0.325975	1.5065	0.13194	0.999926	0
CHEK1	484.79	0.374205	0.248493	1.5059	0.132094	0.999926	0
MBNL2	633.042	0.448368	0.297946	1.50486	0.132359	0.999926	0
ACTN4	6723.12	0.529121	0.351753	1.50424	0.132519	0.999926	0
C5orf51	683.425	-0.337278	0.224246	-1.50405	0.132568	0.999926	0
FANCF	204.142	-0.418971	0.278571	-1.504	0.132581	0.999926	0
NXT1	114.315	0.371733	0.247225	1.50363	0.132678	0.999926	0
FAM21B	1193.36	-0.264566	0.175952	-1.50363	0.132678	0.999926	0
TUBA4A	51.7584	1.41141	0.938739	1.50352	0.132705	0.999926	0
RUSC2	455.478	0.308885	0.205481	1.50323	0.13278	0.999926	0
VSIG10	166.976	0.521648	0.347257	1.50219	0.133047	0.999926	0
SEMA5B	1329.08	-1.49569	0.995793	-1.50201	0.133096	0.999926	0
KLF11	168.217	0.3166	0.210802	1.50189	0.133127	0.999926	0
SLC6A6	1689.36	0.734217	0.488872	1.50186	0.133133	0.999926	0
AP1S3	37.688	0.882211	0.588156	1.49996	0.133625	0.999926	0
GMPPB	206.827	0.462927	0.308965	1.49832	0.134051	0.999926	0
RBM28	363.566	-0.31749	0.211916	-1.49819	0.134084	0.999926	0
ZFP28	147.372	-0.360816	0.240852	-1.49808	0.134112	0.999926	0
FEN1	540.062	0.408487	0.272795	1.49742	0.134285	0.999926	0
MTM1	155.887	-0.658465	0.439792	-1.49722	0.134336	0.999926	0
OLFM2	1131.13	1.20087	0.80276	1.49593	0.134672	0.999926	0
CPXM1	2027.79	-0.69753	0.46648	-1.49531	0.134835	0.999926	0
RGS16	185.737	1.09339	0.731404	1.49491	0.134937	0.999926	0
CUBN	283.983	-0.886843	0.593383	-1.49456	0.13503	0.999926	0
NCKIPSD	300.88	0.323541	0.216778	1.4925	0.135569	0.999926	0
ARMC2	45.5278	-0.59819	0.400892	-1.49215	0.13566	0.999926	0
LOC100272228	102.163	-0.641496	0.430012	-1.49181	0.135749	0.999926	0
SPEF2	51.7368	-0.77169	0.517491	-1.49122	0.135905	0.999926	0
MYCBP2	2214.48	0.317785	0.213128	1.49105	0.135948	0.999926	0
APPL2	503.632	-0.310607	0.208354	-1.49076	0.136024	0.999926	0
TTPAL	465.556	-0.35658	0.239427	-1.4893	0.136408	0.999926	0
DDAH1	940.801	-0.416632	0.279822	-1.48892	0.136509	0.999926	0
MIER3	383.563	-0.333839	0.224217	-1.48891	0.136511	0.999926	0
IQCH	30.2497	-0.738907	0.49632	-1.48877	0.136548	0.999926	0
TOP1	1489.26	-0.236861	0.159104	-1.48872	0.136561	0.999926	0
PAM	6507.74	-0.575331	0.386532	-1.48844	0.136634	0.999926	0
RPP30	238.204	0.293414	0.197194	1.48795	0.136764	0.999926	0
KIF13A	899.843	0.267628	0.179864	1.48794	0.136766	0.999926	0
SLC24A6	196.744	0.469047	0.315263	1.48779	0.136805	0.999926	0
CLYBL	66.4771	-0.630783	0.424006	-1.48768	0.136837	0.999926	0
CRIP2	632.849	0.627817	0.422122	1.48729	0.136938	0.999926	0
TLN2	769.757	0.474814	0.31928	1.48714	0.136979	0.999926	0
SLC10A4	47.8193	-1.32925	0.894094	-1.4867	0.137095	0.999926	0
LMBRD2	173.017	-0.393909	0.265057	-1.48613	0.137244	0.999926	0
ACPL2	189.96	-0.606039	0.407823	-1.48603	0.13727	0.999926	0
JPH2	73.4685	1.53173	1.03118	1.48541	0.137435	0.999926	0
C4orf48	89.3042	-0.634379	0.427125	-1.48523	0.137483	0.999926	0
POLI	362.529	-0.331448	0.223278	-1.48447	0.137685	0.999926	0
SH3YL1	212.869	-0.526792	0.355031	-1.48379	0.137865	0.999926	0
PACSIN2	824.559	0.230344	0.155257	1.48363	0.137907	0.999926	0
DNHD1	186.228	-0.352999	0.237958	-1.48345	0.137955	0.999926	0
PREPL	1015.18	-0.35273	0.237778	-1.48345	0.137956	0.999926	0
PPM1J	14.5181	-1.1971	0.807435	-1.48259	0.138183	0.999926	0
CLIP3	974.438	-0.254852	0.171903	-1.48254	0.138198	0.999926	0
DENND1A	317.056	-0.43479	0.293379	-1.48201	0.138338	0.999926	0
TRPS1	650.261	-0.599904	0.405198	-1.48052	0.138734	0.999926	0
HIGD1A	1212.01	-0.314158	0.212295	-1.47982	0.138922	0.999926	0
IGF2BP1	973.354	0.333978	0.225765	1.47931	0.139057	0.999926	0
TTC18	28.8208	-1.29445	0.87517	-1.47908	0.139119	0.999926	0
MIS18A	129.88	0.320174	0.216607	1.47813	0.139373	0.999926	0
DOCK11	417.236	0.41518	0.281035	1.47732	0.139589	0.999926	0
MAD1L1	238.789	0.343677	0.232675	1.47707	0.139657	0.999926	0
WDR11	1097.61	-0.221038	0.149759	-1.47596	0.139955	0.999926	0
CRB2	533.808	-2.15655	1.46119	-1.47589	0.139973	0.999926	0
MMP23A	77.8494	0.892987	0.60514	1.47567	0.140032	0.999926	0
SLC1A3	8974.77	-1.18493	0.803206	-1.47525	0.140145	0.999926	0
B4GALT1	2018.87	0.763815	0.517795	1.47513	0.140177	0.999926	0
PIGZ	24.5813	-0.650735	0.441158	-1.47506	0.140196	0.999926	0
MTRNR2L4	8.20247	-1.07435	0.728619	-1.4745	0.140348	0.999926	0
SAR1B	525.636	-0.317586	0.215396	-1.47443	0.140366	0.999926	0
ZNF154	101.611	-0.665848	0.451647	-1.47427	0.14041	0.999926	0
AKAP11	1460.23	-0.334324	0.226852	-1.47375	0.140549	0.999926	0
BCL2	112.048	-0.81583	0.553603	-1.47367	0.140569	0.999926	0
ZNF337	316.729	-0.270306	0.183501	-1.47305	0.140737	0.999926	0
GALNT6	102.582	1.0617	0.720837	1.47287	0.140785	0.999926	0
GFPT2	1421.58	-0.759004	0.515322	-1.47287	0.140785	0.999926	0
CCDC65	17.097	-0.859054	0.583569	-1.47207	0.141003	0.999926	0
MAGI2-AS3	578.042	-0.477962	0.324856	-1.47131	0.141208	0.999926	0
FAM184B	38.3051	-0.722293	0.491097	-1.47078	0.141352	0.999926	0
LOC253039	152.044	0.822024	0.558981	1.47058	0.141406	0.999926	0
FGD4	175.125	-0.778247	0.529222	-1.47055	0.141413	0.999926	0
GRIK2	172.298	0.920473	0.626087	1.4702	0.141508	0.999926	0
DHRS4L1	77.9655	0.420165	0.285866	1.4698	0.141616	0.999926	0
SPDYE3	32.1845	-0.583378	0.397286	-1.46841	0.141994	0.999926	0
RSAD1	363.586	-0.263027	0.179226	-1.46757	0.14222	0.999926	0
LOC100134259	20.796	-1.55017	1.0567	-1.46699	0.14238	0.999926	0
CTSO	270.86	-0.68893	0.469709	-1.46672	0.142453	0.999926	0
MYCN	48.3379	-1.65148	1.12608	-1.46657	0.142494	0.999926	0
MELK	404.214	0.364423	0.248646	1.46563	0.142749	0.999926	0
HUS1	157.029	-0.349969	0.238917	-1.46481	0.142972	0.999926	0
ATR	545.301	-0.256767	0.175299	-1.46474	0.142993	0.999926	0
SNN	1286.04	-1.00026	0.683051	-1.4644	0.143085	0.999926	0
TPX2	1189.92	0.35035	0.239319	1.46395	0.143208	0.999926	0
CORO2B	1031.03	-1.14381	0.781393	-1.46381	0.143245	0.999926	0
HLA-A	3125.45	0.2908	0.198737	1.46324	0.143402	0.999926	0
CSNK1G2	1037.17	0.255336	0.174516	1.46311	0.143437	0.999926	0
PANX2	45.071	-0.777685	0.531658	-1.46275	0.143535	0.999926	0
VCAN	15320	0.731462	0.500485	1.46151	0.143877	0.999926	0
ADM	520.786	-1.29644	0.887458	-1.46085	0.144056	0.999926	0
CLEC18C	130.001	-1.467	1.00433	-1.46067	0.144107	0.999926	0
CDC14B	294.941	0.354078	0.242427	1.46056	0.144137	0.999926	0
VTA1	619.05	-0.252802	0.173139	-1.46011	0.14426	0.999926	0
HEATR5A	735.583	-0.429419	0.294846	-1.45642	0.145277	0.999926	0
TMEM119	951.362	1.1683	0.80237	1.45606	0.145375	0.999926	0
PRDX3	1356.51	-0.248395	0.170631	-1.45574	0.145464	0.999926	0
TUBB	18387.6	0.19389	0.133235	1.45526	0.145598	0.999926	0
SLC25A16	164.281	-0.371238	0.25512	-1.45515	0.145628	0.999926	0
BMP4	113.361	0.89804	0.617352	1.45466	0.145762	0.999926	0
COL16A1	1195.33	1.35399	0.931374	1.45375	0.146015	0.999926	0
SMAP1	422.997	-0.248574	0.170989	-1.45374	0.146017	0.999926	0
UCP2	166.938	0.770488	0.530082	1.45353	0.146078	0.999926	0
UNC80	169.606	-1.27912	0.880162	-1.45328	0.146146	0.999926	0
MUC1	133.806	0.736542	0.50693	1.45295	0.146239	0.999926	0
DSN1	226.781	0.404651	0.27853	1.45281	0.146277	0.999926	0
DOK4	208.209	0.522814	0.359958	1.45243	0.146382	0.999926	0
CAMK2D	1899.68	-0.382628	0.263462	-1.45231	0.146415	0.999926	0
ACADSB	286.218	-0.366979	0.252838	-1.45144	0.146658	0.999926	0
FRZB	223.636	-1.60217	1.10399	-1.45125	0.146709	0.999926	0
MAMDC2	103.973	0.711524	0.49037	1.45099	0.146782	0.999926	0
LPAR4	56.757	-0.994579	0.685612	-1.45064	0.146879	0.999926	0
NDE1	341.424	0.369269	0.254647	1.45012	0.147025	0.999926	0
LOC100130275	10.0546	1.04503	0.720957	1.4495	0.147198	0.999926	0
STC2	499.474	0.779506	0.538104	1.44862	0.147445	0.999926	0
HECTD2	447.369	0.452778	0.312789	1.44755	0.147743	0.999926	0
RPS6KA1	127.85	0.669145	0.462325	1.44735	0.1478	0.999926	0
ADAMTS2	428.355	2.26429	1.56462	1.44718	0.147847	0.999926	0
ZNF275	359.474	-0.328831	0.227365	-1.44627	0.148101	0.999926	0
SNTB1	165.596	-0.587858	0.406471	-1.44625	0.148107	0.999926	0
SIK2	692.406	-0.420167	0.290572	-1.446	0.148177	0.999926	0
CORO6	81.8524	0.847017	0.585854	1.44578	0.148238	0.999926	0
MAN1A1	722.595	-0.922634	0.638343	-1.44536	0.148357	0.999926	0
SYNGR2	229.506	0.649753	0.449599	1.44518	0.148407	0.999926	0
MYL9	1582.98	0.762619	0.527897	1.44463	0.148561	0.999926	0
WDR19	533.157	-0.308587	0.21363	-1.44449	0.148601	0.999926	0
TRIM56	340.144	0.318424	0.220457	1.44438	0.148632	0.999926	0
NETO2	789.867	-0.48119	0.333278	-1.44381	0.148793	0.999926	0
LPCAT1	1217.7	-0.476443	0.330381	-1.4421	0.149274	0.999926	0
MLF1	185.429	-0.48184	0.334284	-1.44141	0.149469	0.999926	0
PPM1K	149.817	-0.393229	0.272839	-1.44125	0.149515	0.999926	0
AGRN	5318.75	0.445665	0.30933	1.44074	0.149657	0.999926	0
EZR	2017.68	0.594396	0.412573	1.44071	0.149668	0.999926	0
FAN1	428.631	-0.332841	0.231054	-1.44053	0.149718	0.999926	0
SKA1	115.478	0.421263	0.292612	1.43967	0.149962	0.999926	0
TRO	1058.24	-0.223653	0.155377	-1.43942	0.150031	0.999926	0
B3GNT2	139.744	0.466057	0.323989	1.4385	0.150293	0.999926	0
DNAJB4	627.286	-1.17813	0.819121	-1.43829	0.150352	0.999926	0
SERTAD3	147.199	0.607883	0.422783	1.43781	0.150487	0.999926	0
XRCC2	99.2612	0.598219	0.416121	1.43761	0.150545	0.999926	0
UHRF1	926.319	0.344307	0.239525	1.43746	0.150588	0.999926	0
BAG5	541.946	-0.270065	0.187925	-1.43709	0.150692	0.999926	0
B7H6	182.751	-0.668954	0.46553	-1.43697	0.150725	0.999926	0
CLEC18A	158.578	-1.38129	0.96141	-1.43674	0.150793	0.999926	0
VPS8	573.408	-0.252679	0.175937	-1.43619	0.150948	0.999926	0
ZNF138	106.593	-0.499526	0.347883	-1.4359	0.15103	0.999926	0
RNF182	245.154	-0.437493	0.304837	-1.43517	0.151239	0.999926	0
CTNNA2	24.3322	-1.40441	0.978898	-1.43469	0.151376	0.999926	0
PECR	108.784	0.375563	0.261932	1.43382	0.151624	0.999926	0
ATPBD4	78.3688	-0.493246	0.344314	-1.43255	0.151987	0.999926	0
GCNT1	268.891	-0.61433	0.429027	-1.43192	0.152168	0.999926	0
ADAM33	184.736	-1.32744	0.927088	-1.43184	0.152189	0.999926	0
PCYOX1	1218.89	-0.322447	0.225209	-1.43177	0.15221	0.999926	0
ROBO3	81.624	-0.628984	0.439352	-1.43162	0.152253	0.999926	0
SUPT3H	43.0934	-0.757711	0.529336	-1.43144	0.152305	0.999926	0
LOC147804	101.277	0.358856	0.250777	1.43098	0.152437	0.999926	0
HAUS8	77.5486	0.612903	0.428339	1.43088	0.152464	0.999926	0
GNAI1	294.726	-0.424416	0.296632	-1.43078	0.152493	0.999926	0
CSMD2	95.7028	-1.22154	0.854768	-1.4291	0.152977	0.999926	0
PLAT	2536.62	0.632322	0.442795	1.42802	0.153285	0.999926	0
TMEM33	714.392	-0.326645	0.228869	-1.42721	0.153519	0.999926	0
FBXO32	600.975	0.746665	0.523234	1.42702	0.153574	0.999926	0
ADC	128.183	0.564425	0.39554	1.42697	0.153588	0.999926	0
ZDHHC14	49.9779	-0.678927	0.475838	-1.4268	0.153637	0.999926	0
FUBP3	1072.14	-0.300164	0.210409	-1.42658	0.153702	0.999926	0
PPP2CB	1300.49	-0.391591	0.274501	-1.42656	0.153708	0.999926	0
PCDH7	609.933	-0.783253	0.549311	-1.42588	0.153902	0.999926	0
SWT1	78.3753	-0.627438	0.4401	-1.42567	0.153964	0.999926	0
CCPG1	271.62	0.702905	0.493128	1.4254	0.154041	0.999926	0
IKBKG	237.767	0.383948	0.269361	1.4254	0.154042	0.999926	0
TMEM184C	462.815	-0.247139	0.173404	-1.42522	0.154093	0.999926	0
TSPAN32	12.9431	1.3176	0.924532	1.42515	0.154113	0.999926	0
NLRC5	228.22	0.384081	0.26951	1.42511	0.154126	0.999926	0
MIR100HG	1551.53	-0.386733	0.271411	-1.4249	0.154187	0.999926	0
MAP2K1	677.361	-0.331829	0.232987	-1.42424	0.154378	0.999926	0
THBS4	49.3687	-0.939253	0.659479	-1.42424	0.154378	0.999926	0
TADA3	1134.62	0.319881	0.224634	1.42401	0.154445	0.999926	0
MRGPRF	42.7329	-0.664836	0.466943	-1.42381	0.154503	0.999926	0
FAM217B	249.128	-0.387132	0.271913	-1.42373	0.154523	0.999926	0
BUB1	561.125	0.384017	0.269768	1.42351	0.154589	0.999926	0
TROAP	239.602	0.579945	0.407616	1.42277	0.154802	0.999926	0
FKTN	554.488	-0.312895	0.21993	-1.4227	0.154823	0.999926	0
GSG2	50.8905	0.583145	0.410258	1.42141	0.155197	0.999926	0
ANXA11	1475.88	0.444729	0.31299	1.42091	0.155344	0.999926	0
LCAT	98.2637	-0.517241	0.364071	-1.42071	0.1554	0.999926	0
CSNK1A1L	21.9102	0.640738	0.451182	1.42013	0.155569	0.999926	0
GAS2L1	414.319	0.370834	0.261312	1.41913	0.155862	0.999926	0
DDHD1	343.395	-0.316126	0.222828	-1.4187	0.155986	0.999926	0
DLG4	426.123	-0.248031	0.174865	-1.41841	0.156071	0.999926	0
MEIS3P1	174.494	0.503821	0.355239	1.41826	0.156115	0.999926	0
NRSN2	775.518	0.268727	0.189504	1.41805	0.156176	0.999926	0
DDX47	541.87	0.259791	0.183241	1.41776	0.156261	0.999926	0
SLFN13	38.7031	0.983015	0.693378	1.41772	0.156272	0.999926	0
FAM86HP	22.3105	-0.626399	0.441869	-1.41761	0.156304	0.999926	0
GPR124	1148.23	0.902821	0.636882	1.41756	0.156318	0.999926	0
TRIM9	71.1487	-1.29484	0.913472	-1.41749	0.15634	0.999926	0
PLA2G4A	38.6936	1.00212	0.707007	1.41741	0.156362	0.999926	0
NCAPD2	1642.15	0.396076	0.279443	1.41738	0.156372	0.999926	0
TTC8	241.272	-0.427158	0.301402	-1.41724	0.156413	0.999926	0
FAM110A	39.6362	0.759493	0.536002	1.41696	0.156495	0.999926	0
RNF217	147.086	0.380599	0.268719	1.41634	0.156675	0.999926	0
LSR	13.9778	1.24143	0.876757	1.41593	0.156797	0.999926	0
APOBEC3A	30.0237	0.883887	0.624401	1.41557	0.1569	0.999926	0
IMPACT	527.242	-0.383966	0.271363	-1.41496	0.157081	0.999926	0
DPP7	260.719	0.497675	0.351774	1.41476	0.157139	0.999926	0
ZDHHC2	573.385	0.403522	0.285464	1.41356	0.15749	0.999926	0
UAP1L1	206.025	0.803945	0.568866	1.41324	0.157585	0.999926	0
C15orf52	370.259	0.822648	0.582155	1.41311	0.157624	0.999926	0
FRRS1	55.8526	0.661185	0.467896	1.4131	0.157626	0.999926	0
ABCC10	384.057	-0.327804	0.232039	-1.41271	0.157742	0.999926	0
PSMB9	54.8492	0.490407	0.347189	1.4125	0.157801	0.999926	0
CSPP1	203.18	-0.459377	0.325299	-1.41217	0.157901	0.999926	0
LOC96610	228.703	-0.315159	0.223209	-1.41195	0.157965	0.999926	0
SMAD5	1748.29	-0.418361	0.296326	-1.41183	0.158	0.999926	0
DKK2	46.379	-0.844366	0.598267	-1.41135	0.158141	0.999926	0
RHOBTB1	719.84	0.319805	0.226631	1.41113	0.158206	0.999926	0
NCAPH	294.723	0.475885	0.337308	1.41083	0.158294	0.999926	0
DBT	410.33	-0.275374	0.195189	-1.41081	0.158302	0.999926	0
EIF4EBP1	511.478	0.632749	0.448863	1.40967	0.158637	0.999926	0
PIF1	99.7287	0.583764	0.414264	1.40916	0.158788	0.999926	0
GPT	23.6534	-0.769552	0.546149	-1.40905	0.15882	0.999926	0
C17orf39	162.631	-0.389045	0.276124	-1.40895	0.158849	0.999926	0
SPG11	1102.14	-0.236134	0.16764	-1.40858	0.15896	0.999926	0
CLDN4	14.7455	1.31054	0.930658	1.40819	0.159076	0.999926	0
SLC25A18	149.847	-1.3335	0.9471	-1.40798	0.159137	0.999926	0
TNKS1BP1	2158.36	0.268519	0.19075	1.4077	0.15922	0.999926	0
CLU	6801.73	-1.22229	0.868342	-1.40761	0.159246	0.999926	0
ZNF385D	76.9883	-0.51286	0.36439	-1.40745	0.159294	0.999926	0
RAB5B	1911.13	-0.19745	0.140311	-1.40722	0.159361	0.999926	0
CREM	173.418	-0.328961	0.233981	-1.40593	0.159744	0.999926	0
LMBRD1	440.014	-0.471612	0.335513	-1.40564	0.15983	0.999926	0
APLN	32.8089	-1.01344	0.721281	-1.40505	0.160005	0.999926	0
ADA	387.602	0.640194	0.455755	1.40469	0.160114	0.999926	0
LRIG1	2837.55	0.675885	0.48119	1.40461	0.160137	0.999926	0
RFC2	305.594	0.397583	0.283189	1.40395	0.160333	0.999926	0
NAMPT	829.52	-0.282327	0.201141	-1.40363	0.160429	0.999926	0
HJURP	301.941	0.331151	0.2362	1.40199	0.160917	0.999926	0
TTC25	25.6159	-0.726394	0.518257	-1.40161	0.161032	0.999926	0
FGF12	49.601	1.10564	0.788914	1.40146	0.161075	0.999926	0
SLC24A1	145.164	-0.401529	0.286595	-1.40103	0.161205	0.999926	0
GABARAPL3	39.8744	0.518587	0.370248	1.40065	0.16132	0.999926	0
TSKU	872.002	0.510209	0.364352	1.40032	0.161417	0.999926	0
ARID3B	45.5392	-0.584064	0.417307	-1.3996	0.161633	0.999926	0
SNX27	502.989	-0.317279	0.226804	-1.39891	0.161841	0.999926	0
ACAT2	801.449	-0.2854	0.204024	-1.39885	0.161857	0.999926	0
TSPAN31	236.078	-0.293176	0.209676	-1.39823	0.162044	0.999926	0
JHDM1D	207.478	-0.393199	0.281231	-1.39814	0.162072	0.999926	0
NR2C1	383.305	-0.327586	0.234317	-1.39805	0.1621	0.999926	0
CGNL1	188.486	1.15931	0.829707	1.39725	0.162337	0.999926	0
GPR63	73.1521	-0.64546	0.461959	-1.39723	0.162346	0.999926	0
LOC399753	155.54	-0.31639	0.226466	-1.39708	0.162391	0.999926	0
CBWD6	512.904	-0.295808	0.211742	-1.39702	0.162407	0.999926	0
SP1	1364.66	0.242541	0.17364	1.39681	0.162472	0.999926	0
DBF4B	138.402	0.501548	0.359113	1.39663	0.162524	0.999926	0
PI15	2854.76	-1.20955	0.86665	-1.39567	0.162815	0.999926	0
AURKA	325.278	0.315255	0.226026	1.39477	0.163085	0.999926	0
NCOR2	4588.55	0.204096	0.146336	1.39471	0.163104	0.999926	0
ZNF606	169.063	-0.428246	0.307067	-1.39463	0.163126	0.999926	0
TMTC4	631.581	-0.313555	0.224868	-1.3944	0.163198	0.999926	0
LPPR3	267.398	-1.06061	0.76077	-1.39413	0.163279	0.999926	0
SPSB2	48.4856	0.620485	0.445097	1.39404	0.163304	0.999926	0
FRMD4B	66.6593	-0.842251	0.604617	-1.39303	0.16361	0.999926	0
INPP4B	111.403	0.833878	0.599022	1.39207	0.163903	0.999926	0
BDNF-AS1	38.9032	-0.614502	0.441619	-1.39148	0.164081	0.999926	0
ANGEL1	350.626	-0.279189	0.200673	-1.39127	0.164145	0.999926	0
RND2	169.975	-1.20601	0.867096	-1.39086	0.164266	0.999926	0
TNFSF12	36.1909	0.956211	0.687568	1.39072	0.164312	0.999926	0
LOC678655	32.9252	1.00062	0.719702	1.39033	0.164428	0.999926	0
PEA15	2590.86	-0.336089	0.241768	-1.39013	0.16449	0.999926	0
NINJ1	308.101	0.513541	0.369544	1.38966	0.164631	0.999926	0
IL32	56.3549	-1.58215	1.13933	-1.38867	0.164934	0.999926	0
ZNF280B	60.0514	-0.589019	0.424352	-1.38805	0.165123	0.999926	0
NDC80	269.037	0.406504	0.292957	1.38759	0.165262	0.999926	0
C11orf35	26.0992	0.739212	0.532982	1.38694	0.165461	0.999926	0
PEX1	308.721	-0.316938	0.228536	-1.38682	0.165498	0.999926	0
PRKD1	304.074	0.63142	0.455371	1.3866	0.165562	0.999926	0
TULP4	602.668	0.326755	0.23566	1.38655	0.165578	0.999926	0
LOC339803	112.71	-0.507528	0.366065	-1.38644	0.165611	0.999926	0
OPRL1	25.7063	0.668837	0.482577	1.38597	0.165756	0.999926	0
GBX2	123.366	-1.45126	1.04735	-1.38565	0.165854	0.999926	0
PAK3	105.655	0.757697	0.546933	1.38536	0.165943	0.999926	0
LOC100133991	12.7618	0.938322	0.677336	1.38531	0.165957	0.999926	0
TAF3	82.5483	0.350345	0.253	1.38476	0.166124	0.999926	0
SIRT2	617.516	-0.25837	0.186589	-1.3847	0.166145	0.999926	0
NCOA6	891.668	-0.227146	0.164187	-1.38346	0.166525	0.999926	0
TOP2B	3073.98	-0.260321	0.188184	-1.38333	0.166564	0.999926	0
TMOD2	433.641	-0.625985	0.452559	-1.38321	0.166599	0.999926	0
SARDH	38.2694	0.622522	0.450134	1.38297	0.166674	0.999926	0
CLCN5	309.511	-0.313103	0.226437	-1.38274	0.166745	0.999926	0
MYO5B	114.463	1.03261	0.746844	1.38263	0.166778	0.999926	0
FGF1	41.1671	-0.911636	0.659539	-1.38223	0.1669	0.999926	0
MIR3605	3.64046	1.47768	1.06919	1.38205	0.166955	0.999926	0
PPEF1	18.7191	1.29672	0.938262	1.38205	0.166957	0.999926	0
STON1	428.098	-0.510756	0.369788	-1.38121	0.167214	0.999926	0
CCNA1	88.5158	0.922261	0.668578	1.37944	0.16776	0.999926	0
ALK	173.636	-1.28772	0.933596	-1.37931	0.167799	0.999926	0
GABARAPL2	587.273	-0.226779	0.164455	-1.37898	0.167902	0.999926	0
ERF	603.234	0.251019	0.182095	1.37851	0.168047	0.999926	0
NAA16	232.578	-0.429372	0.311482	-1.37848	0.168056	0.999926	0
TAGLN2	2812.36	0.705552	0.511973	1.3781	0.168172	0.999926	0
TRAPPC2P1	50.6109	0.48447	0.35161	1.37786	0.168246	0.999926	0
TATDN3	132.256	-0.382973	0.277985	-1.37767	0.168304	0.999926	0
SLC15A4	329.438	0.84803	0.615608	1.37755	0.168343	0.999926	0
CAST	3205.38	0.285554	0.207314	1.3774	0.168389	0.999926	0
MYD88	106.253	0.616002	0.447399	1.37685	0.168558	0.999926	0
ATP2A1	20.714	-0.631518	0.458829	-1.37637	0.168708	0.999926	0
ZNF367	91.0609	0.525485	0.381793	1.37636	0.16871	0.999926	0
CCR10	12.217	-1.03768	0.75403	-1.37618	0.168765	0.999926	0
C6orf70	202.426	-0.277947	0.202036	-1.37573	0.168905	0.999926	0
CCDC104	326.671	-0.35669	0.259278	-1.37571	0.168913	0.999926	0
SACM1L	446.457	-0.364074	0.264659	-1.37564	0.168934	0.999926	0
C15orf23	318.768	0.295701	0.21499	1.37541	0.169003	0.999926	0
NUDT10	133.545	-0.534517	0.388693	-1.37516	0.169081	0.999926	0
FAM178A	684.159	-0.39166	0.28481	-1.37516	0.169081	0.999926	0
PTPRS	2529.3	-0.422648	0.307389	-1.37496	0.169143	0.999926	0
C1orf63	440.424	-0.30938	0.225013	-1.37494	0.16915	0.999926	0
TUB	644.789	-0.486893	0.35417	-1.37474	0.169211	0.999926	0
IER2	463.252	0.417032	0.303382	1.37461	0.169252	0.999926	0
CAB39L	177.467	-0.333404	0.242624	-1.37416	0.169391	0.999926	0
FUNDC2	430.835	-0.235142	0.171224	-1.3733	0.169658	0.999926	0
CLNS1A	782.506	-0.304192	0.221506	-1.37329	0.169662	0.999926	0
PITPNA	1047.87	-0.220166	0.160376	-1.37281	0.169812	0.999926	0
TMEM194B	91.3536	0.435197	0.317058	1.37261	0.169873	0.999926	0
SLC7A11	806.192	0.483679	0.352433	1.3724	0.169939	0.999926	0
GAL3ST4	98.8069	0.599275	0.436718	1.37222	0.169994	0.999926	0
CHST15	399.501	-0.414198	0.301863	-1.37214	0.170021	0.999926	0
SEC23B	621.536	-0.204545	0.149141	-1.37149	0.170221	0.999926	0
SLC16A2	661.023	-0.532856	0.388525	-1.37149	0.170224	0.999926	0
UBE2C	342.507	0.294541	0.214829	1.37105	0.17036	0.999926	0
PAPSS2	589.052	0.870293	0.634817	1.37094	0.170395	0.999926	0
CHN2	42.6225	-1.40901	1.0278	-1.37089	0.170408	0.999926	0
PLA2G12A	657.945	-0.424235	0.309506	-1.37068	0.170474	0.999926	0
IMMP2L	76.5304	-0.492843	0.359697	-1.37016	0.170637	0.999926	0
HIRIP3	234.711	0.365793	0.267001	1.37001	0.170685	0.999926	0
ZXDA	59.4966	-0.671503	0.490457	-1.36914	0.170957	0.999926	0
CA14	51.6314	-1.10352	0.806067	-1.36902	0.170993	0.999926	0
NAPG	339.431	-0.42877	0.313204	-1.36898	0.171006	0.999926	0
DTWD1	308.837	0.30013	0.219295	1.36861	0.17112	0.999926	0
MLXIP	551.462	0.346164	0.252979	1.36835	0.171202	0.999926	0
RFK	286.246	-0.424641	0.310386	-1.3681	0.171279	0.999926	0
IGDCC4	1080.74	-0.634214	0.463591	-1.36805	0.171297	0.999926	0
SLC41A2	75.6369	-0.912273	0.666851	-1.36803	0.171303	0.999926	0
ZNF436	1372.54	-0.829658	0.606462	-1.36803	0.171303	0.999926	0
DPYSL5	342.897	-2.03712	1.48947	-1.36768	0.171413	0.999926	0
LOC339535	79.248	0.708899	0.518457	1.36733	0.171523	0.999926	0
HIVEP2	608.769	0.383063	0.280219	1.36701	0.171621	0.999926	0
ARNT2	1102.87	-0.717551	0.525059	-1.36661	0.171748	0.999926	0
ARSG	26.5841	-0.721816	0.528478	-1.36584	0.171989	0.999926	0
ETS2	159.212	0.654908	0.47954	1.3657	0.172033	0.999926	0
PCDHB9	110.907	0.361162	0.264641	1.36472	0.17234	0.999926	0
PCDHB13	47.6758	0.637375	0.467071	1.36462	0.172372	0.999926	0
SSR4P1	12.0087	0.997639	0.731649	1.36355	0.17271	0.999926	0
AACS	400.239	0.300566	0.220443	1.36346	0.172737	0.999926	0
GLYR1	1157.9	-0.260679	0.191211	-1.3633	0.172787	0.999926	0
FAHD2A	515.918	-0.286331	0.210044	-1.3632	0.17282	0.999926	0
FAM86FP	20.5058	-0.660192	0.484483	-1.36267	0.172986	0.999926	0
GATC	524.552	-0.208242	0.152866	-1.36225	0.173118	0.999926	0
ZNF585B	224.534	-0.424101	0.311448	-1.36171	0.173291	0.999926	0
RGS20	129.25	-0.652363	0.479138	-1.36153	0.173345	0.999926	0
GNG12	2313.08	-0.273318	0.200988	-1.35987	0.173872	0.999926	0
CDCA2	249.679	0.446851	0.328647	1.35967	0.173935	0.999926	0
NUDT8	38.5622	0.632925	0.465515	1.35962	0.173949	0.999926	0
LOC100499183	7.78285	-1.10773	0.81497	-1.35923	0.174074	0.999926	0
FOXL1	68.3005	0.939248	0.691033	1.35919	0.174085	0.999926	0
LOC728723	13.7091	-1.24094	0.913086	-1.35906	0.174128	0.999926	0
FOXRED2	363.338	-0.678153	0.498998	-1.35903	0.174137	0.999926	0
FRMD8P1	12.3113	0.860582	0.633501	1.35845	0.17432	0.999926	0
HILPDA	133.513	0.412702	0.30389	1.35806	0.174443	0.999926	0
STIL	220.17	0.433173	0.319126	1.35737	0.174663	0.999926	0
MTFP1	150.621	0.4826	0.355862	1.35615	0.175053	0.999926	0
KIAA1279	538.919	-0.263337	0.19428	-1.35545	0.175275	0.999926	0
C15orf42	211.908	0.480267	0.354353	1.35533	0.175311	0.999926	0
INF2	885.086	0.558491	0.412095	1.35525	0.175338	0.999926	0
TRIM16	368.47	0.475337	0.350742	1.35523	0.175344	0.999926	0
ABR	1550.57	-0.290762	0.214577	-1.35505	0.175402	0.999926	0
TGFB1I1	905.516	0.580818	0.428673	1.35492	0.175442	0.999926	0
NFIC	879.77	0.527976	0.389736	1.3547	0.175513	0.999926	0
ZRANB3	102.514	0.392585	0.289957	1.35394	0.175755	0.999926	0
C1orf54	133.587	-0.574865	0.42466	-1.35371	0.17583	0.999926	0
ZFP36L2	1078.9	-0.505602	0.373528	-1.35358	0.175869	0.999926	0
DKK1	83.3961	0.861352	0.636371	1.35354	0.175884	0.999926	0
C11orf82	89.6268	0.508708	0.375866	1.35343	0.175919	0.999926	0
BBS12	75.4378	-0.477441	0.353131	-1.35202	0.176369	0.999926	0
KLHL25	202.318	-0.929108	0.687326	-1.35177	0.176448	0.999926	0
CYP2U1	285.854	-0.456762	0.337987	-1.35142	0.176562	0.999926	0
FLVCR1	261.697	-0.480338	0.355477	-1.35125	0.176615	0.999926	0
TMED10P1	205.378	-0.425351	0.314933	-1.35061	0.176821	0.999926	0
PDP1	1063.71	0.546903	0.404998	1.35039	0.176892	0.999926	0
CBLB	268.514	0.315779	0.233848	1.35036	0.176901	0.999926	0
PPP3CA	778.237	0.34524	0.255704	1.35015	0.176967	0.999926	0
2002-03-01	62.7023	0.551395	0.408548	1.34964	0.17713	0.999926	0
RBM20	119.139	1.39383	1.03285	1.34949	0.177179	0.999926	0
RAD51D	87.4831	0.394613	0.292441	1.34938	0.177215	0.999926	0
CLASP2	695.706	-0.379085	0.280935	-1.34937	0.177219	0.999926	0
RCCD1	84.0957	-0.493613	0.365883	-1.3491	0.177305	0.999926	0
RAB40A	21.2759	-0.776939	0.575925	-1.34903	0.177328	0.999926	0
CRELD1	328.608	-0.287868	0.213394	-1.349	0.177337	0.999926	0
LIN37	79.4021	0.359893	0.266821	1.34882	0.177396	0.999926	0
SLC9B2	119.01	-0.631106	0.467931	-1.34872	0.177428	0.999926	0
ADAM11	27.361	-0.79471	0.589249	-1.34868	0.177439	0.999926	0
PGAP1	997.821	-0.611397	0.453493	-1.3482	0.177596	0.999926	0
C1orf85	285.492	0.459592	0.34096	1.34794	0.177679	0.999926	0
SPAG4	31.4973	0.971515	0.720911	1.34762	0.17778	0.999926	0
GPR1	100.523	1.01489	0.753105	1.34761	0.177784	0.999926	0
C9orf116	34.651	-0.560829	0.416202	-1.34749	0.177822	0.999926	0
PTPRZ1	833.063	-1.94303	1.44199	-1.34746	0.177832	0.999926	0
SFT2D2	111.322	0.365742	0.271515	1.34704	0.177967	0.999926	0
HDAC10	255.109	-0.385514	0.286204	-1.34699	0.177984	0.999926	0
POLR3F	133.22	-0.367594	0.272904	-1.34697	0.17799	0.999926	0
TAGLN3	35.7334	-1.43208	1.06332	-1.34679	0.178046	0.999926	0
GDF6	83.3007	0.846267	0.628432	1.34663	0.178098	0.999926	0
MPHOSPH6	152.862	-0.475551	0.353167	-1.34653	0.178131	0.999926	0
RCBTB2	248.046	-0.734645	0.54585	-1.34587	0.178343	0.999926	0
IRX3	560.377	0.608467	0.452169	1.34566	0.178411	0.999926	0
TTYH2	139.045	-0.576929	0.42876	-1.34558	0.178439	0.999926	0
APOBEC3F	136.607	0.49045	0.364492	1.34557	0.178441	0.999926	0
CAND2	165.181	-0.388821	0.289036	-1.34524	0.178549	0.999926	0
AHCYL2	378.348	-0.399777	0.297366	-1.34439	0.178822	0.999926	0
C9orf69	412.194	0.31567	0.234844	1.34417	0.178894	0.999926	0
GK	112.741	-0.409781	0.304963	-1.34371	0.179043	0.999926	0
EML6	71.9404	-0.849941	0.632667	-1.34343	0.179134	0.999926	0
FBXL20	325.506	-0.233592	0.173989	-1.34257	0.179412	0.999926	0
MORN2	146.173	-0.384845	0.286747	-1.34211	0.179561	0.999926	0
HEY1	117.236	0.855945	0.637781	1.34207	0.179574	0.999926	0
GABARAP	2265.63	-0.189585	0.141271	-1.342	0.179596	0.999926	0
DLG3	471.226	0.344155	0.256459	1.34195	0.179613	0.999926	0
ACVR1B	296.771	-0.251729	0.187748	-1.34078	0.179992	0.999926	0
MARS2	70.4247	-0.358309	0.267289	-1.34053	0.180072	0.999926	0
RAB11A	1949.71	-0.376908	0.281311	-1.33983	0.180301	0.999926	0
FLJ39653	109.774	-0.825666	0.616444	-1.3394	0.18044	0.999926	0
CLEC18B	167.995	-1.31196	0.979645	-1.33922	0.180498	0.999926	0
SEMA6D	744.772	-1.79969	1.34384	-1.33921	0.180503	0.999926	0
FLJ13197	25.3363	-0.900689	0.672827	-1.33866	0.180681	0.999926	0
ANK2	645.05	-0.735817	0.549743	-1.33847	0.180742	0.999926	0
SCAMP5	101.401	-0.705689	0.527389	-1.33808	0.18087	0.999926	0
DHRS3	239.803	1.12102	0.837782	1.33808	0.180872	0.999926	0
MORC3	460.496	-0.226182	0.169064	-1.33785	0.180946	0.999926	0
XKR5	35.6081	0.536182	0.400782	1.33784	0.180949	0.999926	0
RUFY3	1157.75	-0.476766	0.356769	-1.33634	0.181437	0.999926	0
UBN1	876.983	-0.234479	0.175508	-1.33601	0.181547	0.999926	0
PLK1S1	147.341	0.478063	0.357839	1.33597	0.181558	0.999926	0
ZNF252	242.386	-0.360024	0.269534	-1.33573	0.181638	0.999926	0
NUMBL	463.612	0.396262	0.296686	1.33563	0.18167	0.999926	0
PLCB1	233.901	-0.642767	0.481592	-1.33467	0.181984	0.999926	0
DCAF13	572.028	-0.357314	0.267736	-1.33457	0.182016	0.999926	0
SEMA6B	478.638	0.685155	0.513395	1.33456	0.182021	0.999926	0
ID3	1291.54	0.926706	0.694586	1.33419	0.182143	0.999926	0
GPSM3	67.2029	0.461075	0.345737	1.3336	0.182334	0.999926	0
VAMP3	1249.5	-0.221797	0.166383	-1.33305	0.182514	0.999926	0
TMSB15B	85.2175	0.657134	0.493	1.33293	0.182555	0.999926	0
CEP152	193.336	0.374153	0.280708	1.33289	0.182567	0.999926	0
NDUFA4L2	31.3175	0.982147	0.737049	1.33254	0.182683	0.999926	0
KIAA0226	400.48	-0.431351	0.323719	-1.33249	0.1827	0.999926	0
PHTF2	567.994	0.350733	0.263294	1.3321	0.182829	0.999926	0
ARAF	495.585	0.230887	0.173327	1.33209	0.182829	0.999926	0
PIGG	411.808	-0.21461	0.161241	-1.33099	0.183194	0.999926	0
TTC3	6123.17	-0.298701	0.224521	-1.33039	0.18339	0.999926	0
APC	910.781	-0.430391	0.323569	-1.33014	0.183472	0.999926	0
ARMCX3	1097.8	-0.286487	0.215548	-1.32911	0.183812	0.999926	0
ZNF883	49.6131	-0.506485	0.381097	-1.32902	0.183842	0.999926	0
REPIN1	1033.43	0.469523	0.353289	1.32901	0.183846	0.999926	0
MPRIP	2774.6	0.215019	0.161843	1.32857	0.183991	0.999926	0
VRK1	204.639	0.322012	0.242416	1.32834	0.184066	0.999926	0
RNPC3	196.694	-0.459555	0.345999	-1.3282	0.184113	0.999926	0
HSBP1	1546.8	-0.33009	0.248589	-1.32786	0.184226	0.999926	0
CHD7	644.138	-0.947853	0.713898	-1.32771	0.184272	0.999926	0
FABP4	5.29505	1.42546	1.07415	1.32706	0.184488	0.999926	0
CCDC101	79.0857	0.424633	0.320087	1.32662	0.184635	0.999926	0
ZFAND2B	175.765	0.287812	0.217006	1.32629	0.184744	0.999926	0
SLC36A1	181.265	0.315483	0.237931	1.32595	0.184858	0.999926	0
FRMD8	401.875	0.354879	0.267798	1.32518	0.185113	0.999926	0
CCDC85C	753.547	-0.812968	0.613631	-1.32485	0.185222	0.999926	0
ITFG1	700.825	-0.261988	0.197807	-1.32446	0.185351	0.999926	0
EP400NL	59.3391	-0.427918	0.323168	-1.32413	0.185459	0.999926	0
PCDH20	87.8961	-1.15158	0.869782	-1.32398	0.185509	0.999926	0
TACC3	716.162	0.418416	0.31606	1.32385	0.185554	0.999926	0
LINC00086	26.9014	-0.834148	0.630111	-1.32381	0.185566	0.999926	0
KIF1B	2273.63	-0.487603	0.368373	-1.32367	0.185613	0.999926	0
PPWD1	333.899	-0.241442	0.182414	-1.32359	0.185638	0.999926	0
CD83	59.651	0.5775	0.43636	1.32345	0.185687	0.999926	0
PLP2	553.405	0.881526	0.666166	1.32328	0.185741	0.999926	0
APOBEC3D	55.3247	0.684504	0.517447	1.32285	0.185885	0.999926	0
HDDC3	64.0522	-0.535836	0.405112	-1.32268	0.18594	0.999926	0
EDNRB	1597.92	-2.2118	1.67252	-1.32243	0.186024	0.999926	0
LOC100507032	36.1165	-0.742203	0.561442	-1.32196	0.186182	0.999926	0
FRAS1	1242.16	0.736079	0.556934	1.32166	0.186281	0.999926	0
CLCN3	1718.82	-0.309097	0.233902	-1.32148	0.186341	0.999926	0
SLC16A5	28.0623	1.13092	0.855938	1.32127	0.186412	0.999926	0
MAN2C1	863.667	-0.234917	0.177807	-1.32119	0.186439	0.999926	0
UBA7	505.221	0.513763	0.388864	1.32119	0.186439	0.999926	0
BAIAP2L1	95.0685	0.729301	0.552155	1.32083	0.186559	0.999926	0
MEX3B	182.403	0.348484	0.26385	1.32077	0.186579	0.999926	0
UBL7	337.467	0.257018	0.194633	1.32052	0.186661	0.999926	0
HOXA3	590.176	0.590885	0.44748	1.32047	0.186677	0.999926	0
MTUS1	94.6076	0.83886	0.635405	1.3202	0.186769	0.999926	0
PKI55	225.57	-0.76973	0.583119	-1.32002	0.186827	0.999926	0
PTCHD1	98.8068	-1.4011	1.0615	-1.31992	0.186861	0.999926	0
UEVLD	250.897	-0.355811	0.269579	-1.31988	0.186877	0.999926	0
SCOC	837.669	-0.370134	0.28045	-1.31979	0.186906	0.999926	0
PLEKHO1	587.19	0.325848	0.246949	1.31949	0.187005	0.999926	0
MAPK10	96.9444	-1.24166	0.941092	-1.31938	0.187042	0.999926	0
ARMC9	202.802	0.300201	0.227614	1.31891	0.187201	0.999926	0
LRR1	117.171	0.345806	0.262265	1.31854	0.187323	0.999926	0
RCC1	569.398	0.316283	0.23991	1.31834	0.18739	0.999926	0
SNX32	37.6356	-0.715736	0.542988	-1.31814	0.187456	0.999926	0
C1orf192	60.4218	-0.402069	0.305076	-1.31793	0.187527	0.999926	0
TMSB4Y	20.8325	0.805366	0.611568	1.31689	0.187876	0.999926	0
LRRC8A	863.215	0.428178	0.325153	1.31685	0.187889	0.999926	0
C22orf23	152.374	0.37641	0.286016	1.31605	0.188158	0.999926	0
C4orf27	231.31	-0.30011	0.228062	-1.31592	0.188202	0.999926	0
LRRC23	66.608	-0.434603	0.330335	-1.31565	0.188293	0.999926	0
SVIP	101.909	-0.52968	0.402638	-1.31552	0.188334	0.999926	0
GABRG3	24.1049	1.3714	1.04285	1.31504	0.188495	0.999926	0
CAMK2G	431.1	-0.236176	0.179689	-1.31436	0.188725	0.999926	0
PSD3	1670.52	-0.290321	0.22089	-1.31433	0.188736	0.999926	0
NF1	2172.03	-0.225704	0.171731	-1.31429	0.188748	0.999926	0
DMWD	618.81	-0.427793	0.325562	-1.31401	0.188842	0.999926	0
CYTH1	403.912	0.400667	0.305126	1.31312	0.189144	0.999926	0
ZNF703	239.659	0.399236	0.304042	1.3131	0.18915	0.999926	0
PCDH10	159.945	-0.838261	0.638469	-1.31292	0.189209	0.999926	0
APH1B	227.511	-0.4322	0.329229	-1.31276	0.189262	0.999926	0
EZH1	421.097	-0.238137	0.181403	-1.31275	0.189266	0.999926	0
SEZ6L2	334.162	0.602824	0.45922	1.31271	0.18928	0.999926	0
SIVA1	276.292	0.314959	0.240027	1.31218	0.189459	0.999926	0
TRAPPC11	647.287	-0.239792	0.182756	-1.31209	0.189491	0.999926	0
PGBD2	46.8046	-0.43487	0.331437	-1.31207	0.189496	0.999926	0
TAS2R20	15.9092	0.692657	0.528042	1.31175	0.189606	0.999926	0
ENTPD1	296.406	-0.409043	0.311953	-1.31123	0.189779	0.999926	0
ARHGAP28	301.529	-0.404374	0.308416	-1.31113	0.189813	0.999926	0
ZNF501	48.2563	-0.487088	0.371655	-1.31059	0.189995	0.999926	0
LYPLAL1	137.784	-0.36079	0.275314	-1.31047	0.190038	0.999926	0
HMGCR	2463.97	-0.287108	0.219114	-1.31031	0.190091	0.999926	0
TCEAL6	141.684	-0.489524	0.37362	-1.31022	0.190122	0.999926	0
COX19	178.578	0.273605	0.208831	1.31018	0.190136	0.999926	0
ZNF709	63.1572	-0.593752	0.453444	-1.30943	0.190389	0.999926	0
C2orf63	129.396	-0.526164	0.401998	-1.30887	0.190577	0.999926	0
MIR22HG	403.532	0.727345	0.555801	1.30864	0.190655	0.999926	0
ZMAT1	136.028	-1.45932	1.11516	-1.30862	0.190665	0.999926	0
CPS1	217.152	-0.355759	0.271897	-1.30843	0.190726	0.999926	0
ST3GAL2	766.72	0.302751	0.231404	1.30832	0.190764	0.999926	0
PRKAR2A	543.856	-0.210337	0.160772	-1.30829	0.190775	0.999926	0
GABRE	63.9235	0.664246	0.507734	1.30826	0.190787	0.999926	0
RTN2	67.7095	0.5469	0.418094	1.30808	0.190847	0.999926	0
OBSCN	508.968	0.492826	0.376828	1.30783	0.190932	0.999926	0
EGR1	773.291	0.476652	0.364486	1.30774	0.190962	0.999926	0
ATP6V1D	606.078	-0.21614	0.165334	-1.30729	0.191115	0.999926	0
DCBLD2	11911.4	-0.344662	0.263703	-1.30701	0.191211	0.999926	0
UBB	6027.4	-0.213781	0.163659	-1.30626	0.191465	0.999926	0
TSEN2	97.8672	-0.431099	0.330065	-1.3061	0.191518	0.999926	0
NAPEPLD	235.428	-0.401754	0.307627	-1.30598	0.19156	0.999926	0
UPF3A	641.664	-0.21923	0.167921	-1.30556	0.191704	0.999926	0
KDM5C	1948.97	0.402531	0.308322	1.30556	0.191704	0.999926	0
EMG1	182.193	0.38027	0.291284	1.3055	0.191723	0.999926	0
C6orf1	145.378	-0.459782	0.352203	-1.30545	0.19174	0.999926	0
AR	287.99	-0.561112	0.429851	-1.30536	0.191769	0.999926	0
SLC16A14	70.0791	-0.913089	0.699602	-1.30515	0.19184	0.999926	0
LOC386597	25.2892	0.715279	0.548168	1.30486	0.191942	0.999926	0
SCAI	251.743	-0.390456	0.299345	-1.30437	0.192108	0.999926	0
CD99P1	42.931	0.515033	0.394911	1.30417	0.192174	0.999926	0
KLHL7	599.947	-0.341758	0.262085	-1.304	0.192235	0.999926	0
STARD8	78.1788	0.635369	0.487327	1.30378	0.192308	0.999926	0
MMP17	68.9304	-0.645699	0.495293	-1.30367	0.192346	0.999926	0
CBWD3	585.91	-0.280814	0.215461	-1.30332	0.192467	0.999926	0
DKFZP586I1420	52.6195	-0.746908	0.573155	-1.30315	0.192523	0.999926	0
EAF2	11.0659	-0.883388	0.677973	-1.30298	0.19258	0.999926	0
SWSAP1	12.9511	0.7585	0.582401	1.30237	0.192791	0.999926	0
C9orf172	31.9474	-0.755126	0.579835	-1.30231	0.19281	0.999926	0
ST20	41.897	0.51203	0.393689	1.3006	0.193397	0.999926	0
SIAH3	56.8573	1.20377	0.925588	1.30054	0.193415	0.999926	0
IFIH1	56.8968	0.413213	0.317832	1.3001	0.193567	0.999926	0
TBL1XR1	1990.69	0.279254	0.214845	1.29979	0.193672	0.999926	0
CCNA2	582.193	0.305529	0.235091	1.29962	0.19373	0.999926	0
RSPH9	11.5012	-1.10477	0.850149	-1.2995	0.193774	0.999926	0
ZBTB42	94.1477	0.600641	0.46225	1.29939	0.193811	0.999926	0
MBTPS2	550.376	-0.306169	0.235668	-1.29915	0.193892	0.999926	0
CYP4V2	189.921	-0.781853	0.60188	-1.29902	0.193938	0.999926	0
CHCHD7	245.383	-0.293792	0.226231	-1.29863	0.194069	0.999926	0
VPS13C	1467.13	-0.265429	0.204406	-1.29854	0.194102	0.999926	0
ZNF423	732.214	-1.08252	0.833731	-1.29841	0.194148	0.999926	0
SOCS6	418.48	0.255879	0.197086	1.29831	0.19418	0.999926	0
LARP4	791.561	-0.201824	0.155466	-1.29819	0.194223	0.999926	0
C21orf58	147.947	0.544863	0.419727	1.29814	0.194241	0.999926	0
CSNK1A1P1	53.0291	-1.56847	1.2083	-1.29809	0.194258	0.999926	0
TTC33	242.708	-0.259868	0.200196	-1.29807	0.194264	0.999926	0
POMGNT1	1002.51	-0.206797	0.159343	-1.29781	0.194353	0.999926	0
NUDT16	591.171	-0.23927	0.184368	-1.29778	0.194362	0.999926	0
CAPN3	20.1515	-1.17692	0.907037	-1.29754	0.194444	0.999926	0
ITFG3	1428.27	0.382159	0.294614	1.29715	0.194579	0.999926	0
ECE2	24.5976	0.6533	0.503739	1.2969	0.194665	0.999926	0
UBAC2-AS1	11.4702	0.892772	0.688404	1.29687	0.194675	0.999926	0
INPP4A	695.751	-0.42742	0.329721	-1.29631	0.19487	0.999926	0
NTN4	419.582	0.396322	0.305761	1.29618	0.194912	0.999926	0
SIAE	466.639	-0.456269	0.352081	-1.29592	0.195004	0.999926	0
SLC16A3	852.328	0.94683	0.73069	1.2958	0.195044	0.999926	0
KIAA1908	101.643	-0.80517	0.62139	-1.29576	0.195059	0.999926	0
FAM208A	1340.8	-0.234369	0.180931	-1.29535	0.1952	0.999926	0
ATAD2	655.935	0.459262	0.354755	1.29459	0.195462	0.999926	0
SLC35F5	537.16	-0.392205	0.303027	-1.29429	0.195564	0.999926	0
KIF26B	802.039	0.740788	0.572386	1.29421	0.195593	0.999926	0
FSTL3	404.881	0.697359	0.538833	1.2942	0.195596	0.999926	0
SYNGAP1	544.626	-0.391256	0.302354	-1.29403	0.195654	0.999926	0
KIAA1274	79.6607	-0.939131	0.725841	-1.29385	0.195717	0.999926	0
KIAA1522	541.509	0.521465	0.40352	1.29229	0.196257	0.999926	0
C17orf70	583.205	0.277507	0.214753	1.29222	0.196282	0.999926	0
METTL19	96.9713	-0.373477	0.289185	-1.29148	0.196537	0.999926	0
ARL6IP5	1897.69	-0.260674	0.20194	-1.29085	0.196756	0.999926	0
PAR-SN	63.5965	-0.612144	0.474262	-1.29073	0.196798	0.999926	0
AIFM2	132.357	0.565599	0.438382	1.2902	0.196982	0.999926	0
GPR75	24.1182	-0.575567	0.446218	-1.28988	0.197093	0.999926	0
CNTROB	407.685	0.232728	0.180464	1.28961	0.197187	0.999926	0
ZNF559	143.134	-0.451456	0.350432	-1.28828	0.197647	0.999926	0
C4orf34	251.645	-0.381525	0.296158	-1.28825	0.19766	0.999926	0
TTLL4	295.786	0.243195	0.188809	1.28805	0.197729	0.999926	0
ZMYND10	24.0315	-0.947868	0.73609	-1.28771	0.197848	0.999926	0
FNIP2	257.361	0.348528	0.270762	1.28721	0.198021	0.999926	0
FLJ31813	67.8069	-0.466245	0.36244	-1.28641	0.198301	0.999926	0
MAP3K8	41.3958	-0.602197	0.468264	-1.28602	0.198436	0.999926	0
NEDD9	1322.83	0.773011	0.601208	1.28576	0.198526	0.999926	0
CCDC8	558.412	0.412973	0.321381	1.28499	0.198794	0.999926	0
IER3	343.706	0.582445	0.453293	1.28492	0.198821	0.999926	0
ZNF846	75.0345	-0.444598	0.34609	-1.28463	0.198921	0.999926	0
RCOR1	598.767	0.196257	0.152821	1.28422	0.199064	0.999926	0
SCAMP1	714.203	-0.374409	0.291866	-1.28281	0.199558	0.999926	0
TNFRSF19	467.746	-0.994502	0.775387	-1.28259	0.199637	0.999926	0
SPAST	455.571	-0.371632	0.289804	-1.28235	0.199719	0.999926	0
STK33	185.734	-0.744724	0.581026	-1.28174	0.199934	0.999926	0
FGD5-AS1	2180.04	-0.285968	0.22316	-1.28145	0.200036	0.999926	0
SLC25A26	135.369	0.311911	0.243615	1.28034	0.200424	0.999926	0
GPX3	31.9506	0.970191	0.757793	1.28029	0.200445	0.999926	0
RAB9A	267.486	-0.378607	0.295809	-1.2799	0.200579	0.999926	0
AGAP4	208.977	-0.302564	0.236399	-1.27989	0.200584	0.999926	0
CPPED1	240.154	0.582101	0.454826	1.27983	0.200604	0.999926	0
KANK4	191.193	2.05975	1.60949	1.27975	0.200632	0.999926	0
ZNF518A	486.443	-0.411488	0.321577	-1.27959	0.200688	0.999926	0
APOBEC3G	46.0008	0.870444	0.68028	1.27954	0.200707	0.999926	0
GJB2	772.994	1.72998	1.35345	1.2782	0.201179	0.999926	0
COL5A2	21653.6	0.578997	0.453124	1.27779	0.201324	0.999926	0
H19	18052.2	0.824558	0.645309	1.27777	0.201329	0.999926	0
C10orf26	1001.02	0.226282	0.177173	1.27718	0.201539	0.999926	0
ELFN1	94.6583	0.689793	0.540141	1.27706	0.201581	0.999926	0
PPT2	125.7	-0.352195	0.275796	-1.27701	0.201598	0.999926	0
TMEM59L	60.0912	-0.688499	0.539217	-1.27685	0.201655	0.999926	0
FANCA	240.714	0.477653	0.374113	1.27676	0.201686	0.999926	0
C10orf58	492.226	-0.650998	0.509893	-1.27673	0.201696	0.999926	0
TCEAL5	69.082	-0.478946	0.375223	-1.27643	0.201803	0.999926	0
AFAP1L2	286.9	0.641653	0.502718	1.27637	0.201826	0.999926	0
C21orf7	46.7476	-0.546834	0.428501	-1.27616	0.201901	0.999926	0
REPS1	447.245	-0.241825	0.189496	-1.27615	0.201902	0.999926	0
NME5	24.9625	-0.944521	0.74027	-1.27591	0.201986	0.999926	0
DGCR14	184.499	0.320235	0.251087	1.2754	0.202169	0.999926	0
RIC8B	270.893	-0.383437	0.300682	-1.27523	0.202229	0.999926	0
FAM157B	25.951	0.707349	0.554697	1.2752	0.202239	0.999926	0
LATS2	593.74	0.376051	0.294912	1.27513	0.202264	0.999926	0
LIMA1	1611.74	0.424803	0.333188	1.27497	0.202321	0.999926	0
ATRN	1607.07	-0.199224	0.156291	-1.27469	0.202418	0.999926	0
CANX	9519.23	-0.374561	0.294046	-1.27382	0.202728	0.999926	0
HMOX1	113.19	0.466086	0.365961	1.27359	0.202807	0.999926	0
BCHE	303.949	-0.722047	0.566977	-1.2735	0.20284	0.999926	0
LOC642236	107.212	-0.451381	0.354481	-1.27336	0.202891	0.999926	0
COQ6	148.17	-0.286044	0.224645	-1.27332	0.202905	0.999926	0
CAPG	316.905	1.06749	0.838378	1.27328	0.20292	0.999926	0
SLC44A1	770.515	0.336619	0.264382	1.27323	0.202937	0.999926	0
C6orf170	128.156	-0.384213	0.301813	-1.27302	0.203012	0.999926	0
CYP1B1	2172.95	0.703165	0.552706	1.27222	0.203294	0.999926	0
C15orf39	140.597	0.440284	0.346168	1.27188	0.203416	0.999926	0
TRIM26	417.797	0.249506	0.196176	1.27185	0.203427	0.999926	0
CADPS2	268.605	0.695448	0.546985	1.27142	0.203579	0.999926	0
HAUS7	128.371	0.344552	0.271065	1.27111	0.20369	0.999926	0
AKIP1	264.218	0.236606	0.186212	1.27063	0.203862	0.999926	0
PTGR2	165.985	-0.365485	0.288062	-1.26877	0.204523	0.999926	0
CENPO	259.461	0.341602	0.269272	1.26862	0.204578	0.999926	0
POGLUT1	238.936	-0.351535	0.277225	-1.26805	0.20478	0.999926	0
POTEF	1661.39	0.328635	0.259177	1.26799	0.2048	0.999926	0
FAM210A	207.336	0.278234	0.219837	1.26564	0.205642	0.999926	0
PHF15	442.619	0.602344	0.475984	1.26547	0.205702	0.999926	0
C5orf41	189.875	-0.320381	0.253172	-1.26547	0.205703	0.999926	0
NUP133	811.436	-0.208676	0.164902	-1.26546	0.205708	0.999926	0
C10orf103	17.0474	-0.708489	0.560123	-1.26488	0.205914	0.999926	0
SQLE	1771.09	-0.365417	0.288966	-1.26457	0.206027	0.999926	0
NIPA1	354.575	-0.372894	0.294989	-1.26409	0.206197	0.999926	0
NXT2	136.558	-0.39581	0.31322	-1.26368	0.206346	0.999926	0
POT1	448.814	0.580568	0.459443	1.26363	0.206362	0.999926	0
CDKL3	27.2809	-0.605596	0.479259	-1.26361	0.20637	0.999926	0
CCDC57	242.506	-0.317276	0.251135	-1.26337	0.206456	0.999926	0
SCRN1	3860.7	-0.213377	0.168985	-1.26269	0.2067	0.999926	0
ALCAM	2397.43	0.475386	0.376624	1.26223	0.206866	0.999926	0
PFKM	1373.97	-0.266861	0.211471	-1.26193	0.206975	0.999926	0
RBPMS2	65.3564	0.540485	0.428314	1.26189	0.206988	0.999926	0
SLC25A17	301.431	0.345355	0.273699	1.26181	0.207018	0.999926	0
LOC100505738	24.161	0.857176	0.679333	1.26179	0.207024	0.999926	0
GDPD1	49.6252	-0.561002	0.444641	-1.2617	0.207058	0.999926	0
TLN1	8004.77	0.322675	0.255749	1.26169	0.207062	0.999926	0
ZNF471	134.601	-0.356594	0.282659	-1.26157	0.207104	0.999926	0
GPX7	43.4296	0.675717	0.535617	1.26157	0.207104	0.999926	0
MYBL2	569.316	0.49254	0.39048	1.26137	0.207176	0.999926	0
GATM	213.239	-2.1361	1.69361	-1.26127	0.207213	0.999926	0
CCBE1	305.087	-1.33551	1.0589	-1.26123	0.207225	0.999926	0
MTX3	582.732	-0.281341	0.223171	-1.26066	0.207433	0.999926	0
AGAP5	166.996	-0.308981	0.245108	-1.26059	0.207456	0.999926	0
FBXO36	105.883	-0.455512	0.361471	-1.26016	0.207611	0.999926	0
AK2	1415.23	0.241854	0.192049	1.25933	0.20791	0.999926	0
SCML2	42.3853	-0.429932	0.341417	-1.25926	0.207937	0.999926	0
HIST1H2BD	29.6886	-0.657719	0.522907	-1.25781	0.208459	0.999926	0
EPM2AIP1	781.101	-0.272474	0.216629	-1.25779	0.208467	0.999926	0
ETHE1	237.094	0.569287	0.453005	1.25669	0.208866	0.999926	0
BBS2	587.713	-0.236201	0.188059	-1.25599	0.209119	0.999926	0
HOXB3	2748.39	-0.428398	0.341098	-1.25594	0.209138	0.999926	0
ZNF771	75.2068	-0.353799	0.281715	-1.25588	0.209161	0.999926	0
RDH10	120.8	-0.376391	0.299781	-1.25555	0.209277	0.999926	0
POLR2J3	647.851	0.400015	0.318655	1.25532	0.209362	0.999926	0
ILKAP	203.148	0.316214	0.251951	1.25506	0.209456	0.999926	0
SDC3	3672.81	-0.790304	0.629701	-1.25505	0.209462	0.999926	0
LOC646471	90.1156	-0.466486	0.371778	-1.25474	0.209572	0.999926	0
ITGBL1	361.803	0.976037	0.777879	1.25474	0.209572	0.999926	0
FTSJD1	328.402	-0.268578	0.214099	-1.25446	0.209676	0.999926	0
SIX1	396.212	-1.22605	0.977387	-1.25442	0.209691	0.999926	0
LEPROT	1419.87	-0.219391	0.174965	-1.25391	0.209875	0.999926	0
TIGD1	82.3611	-0.367352	0.293135	-1.25318	0.210139	0.999926	0
TRIP13	229.624	0.285149	0.227624	1.25272	0.210307	0.999926	0
TBL1X	661.546	0.215561	0.1721	1.25254	0.210375	0.999926	0
UBAP1	664.743	0.246809	0.197136	1.25197	0.210581	0.999926	0
HPS3	496.657	0.291628	0.232953	1.25187	0.210616	0.999926	0
STK40	499.168	0.399741	0.319365	1.25167	0.210689	0.999926	0
KIF3A	342.839	-0.378624	0.302552	-1.25143	0.210777	0.999926	0
LINC00265	154.495	-0.353268	0.282316	-1.25132	0.210818	0.999926	0
VMA21	650.967	-0.273442	0.218537	-1.25124	0.210847	0.999926	0
DDR1	3385.62	-0.937061	0.749377	-1.25045	0.211134	0.999926	0
CAMTA1	342.581	-0.314911	0.251844	-1.25042	0.211146	0.999926	0
TYW5	159.94	-0.284377	0.22749	-1.25007	0.211276	0.999926	0
RPL23AP53	303.374	0.378762	0.303009	1.25	0.211298	0.999926	0
LOC284751	31.9187	-0.744863	0.595892	-1.25	0.2113	0.999926	0
DNAJC6	96.0415	-0.521524	0.417405	-1.24944	0.211502	0.999926	0
TTC31	308.341	0.2236	0.178968	1.24939	0.211523	0.999926	0
ERCC4	213.954	-0.268246	0.214713	-1.24932	0.211547	0.999926	0
C8orf58	224.882	0.354654	0.283882	1.2493	0.211555	0.999926	0
GSTZ1	173.379	0.287763	0.230362	1.24918	0.211599	0.999926	0
ZC3HC1	238.164	0.247418	0.198092	1.24901	0.211662	0.999926	0
SNORD27	5.89512	-1.184	0.948175	-1.24871	0.211771	0.999926	0
UBR3	772.596	-0.207493	0.166215	-1.24834	0.211905	0.999926	0
DBF4	266.003	0.275966	0.221118	1.24805	0.212014	0.999926	0
B3GNT5	683.635	-0.495019	0.396668	-1.24794	0.212052	0.999926	0
KIF1A	297.82	1.217	0.975559	1.24749	0.212219	0.999926	0
DUSP10	51.0926	0.533843	0.427985	1.24734	0.212272	0.999926	0
PLA2G3	51.8372	-0.430744	0.345363	-1.24722	0.212317	0.999926	0
P4HA3	147.751	0.661349	0.530328	1.24706	0.212377	0.999926	0
DRAM1	189.398	0.658575	0.528163	1.24692	0.212428	0.999926	0
TMEM50A	944.39	-0.25739	0.206449	-1.24675	0.212491	0.999926	0
PITPNM3	65.3856	0.429988	0.344903	1.24669	0.21251	0.999926	0
CMTM7	198.929	0.627643	0.503502	1.24655	0.212561	0.999926	0
TMEM26	66.6581	-0.649025	0.520992	-1.24575	0.212857	0.999926	0
FYTTD1	1193.28	-0.34377	0.276006	-1.24552	0.212942	0.999926	0
ITSN2	306.313	0.246198	0.197731	1.24512	0.213088	0.999926	0
ATP2A2	4231.25	-0.197694	0.158781	-1.24508	0.213104	0.999926	0
IFFO2	499.751	0.518746	0.416649	1.24504	0.213116	0.999926	0
LOC145845	178.634	-1.91575	1.5393	-1.24456	0.213294	0.999926	0
GRWD1	327.68	0.2769	0.222554	1.24419	0.213429	0.999926	0
KIF9	42.2463	-0.468588	0.376625	-1.24418	0.213434	0.999926	0
C1orf174	187.035	0.294257	0.236573	1.24383	0.213562	0.999926	0
PILRB	518.219	-0.381075	0.306435	-1.24358	0.213656	0.999926	0
CTSL2	37.5162	0.558724	0.449316	1.2435	0.213684	0.999926	0
GRAMD1B	34.2075	0.534312	0.429685	1.2435	0.213685	0.999926	0
LOC100306951	36.7448	0.490975	0.394911	1.24325	0.213774	0.999926	0
PNRC2	1000.31	-0.241264	0.194127	-1.24281	0.213936	0.999926	0
BCAT1	4180.53	0.554106	0.445874	1.24274	0.213963	0.999926	0
STK38L	639.693	0.424237	0.341462	1.24242	0.214083	0.999926	0
SELENBP1	179.911	0.457453	0.36822	1.24234	0.214112	0.999926	0
TMEM178	288.171	0.832437	0.67046	1.24159	0.214388	0.999926	0
CRBN	379.083	-0.289917	0.233508	-1.24157	0.214394	0.999926	0
EEF1E1	80.044	-0.420433	0.338636	-1.24155	0.214404	0.999926	0
AGPAT3	1147.45	-0.284907	0.229482	-1.24152	0.214414	0.999926	0
C1orf233	98.5073	-0.424433	0.341899	-1.2414	0.214458	0.999926	0
CYB5R2	11.7157	-0.905342	0.729561	-1.24094	0.214628	0.999926	0
PTEN	1391.29	0.202227	0.163062	1.24018	0.214908	0.999926	0
SEC61A2	155.101	-0.443399	0.357595	-1.23995	0.214995	0.999926	0
KIAA1143	681.066	-0.220078	0.177509	-1.23981	0.215044	0.999926	0
GPR56	359.706	-1.17314	0.946305	-1.23971	0.215084	0.999926	0
RNF19B	198.742	0.377154	0.304341	1.23925	0.215255	0.999926	0
ASNSD1	438.273	-0.205842	0.166131	-1.23903	0.215333	0.999926	0
ESCO2	156.181	0.571328	0.461278	1.23858	0.215502	0.999926	0
ANKS3	199.288	0.318036	0.256801	1.23846	0.215547	0.999926	0
LOC100630918	12.4071	0.753599	0.608503	1.23845	0.21555	0.999926	0
CCM2	438.972	0.304119	0.245608	1.23823	0.215631	0.999926	0
SMYD2	347.339	0.303763	0.245373	1.23796	0.21573	0.999926	0
[truncated: 11,241 more rows]
